# Supplementary material for: Comparative transcriptome provides molecular insight into defense-associated mechanisms against spider mite in resistant and susceptible common bean cultivars
Source: PLoS One. 2020 Feb 4;15(2):e0228680. doi: 10.1371/journal.pone.0228680 (PMC6999899; doi:10.1371/journal.pone.0228680)
Supplement: S2 Table — (XLSX) [file pone.0228680.s002.xlsx]

## Sheet: S2 Table  
S2 Table: List of DEGs among time points in susceptible cultivar
Gene ID	Annotation	Sample 1	Sample 2	FPKM value_Sample 1	FPKM value_Sample 2	log2(fold change)
Phvul.001G004900.1	Protein of unknown function (DUF668)	SensCul_Time0	SensCul_Time1D	5.16538	10.8309	1.06821
		SensCul_Time0	SensCul_Time5D	5.16538	32.1307	2.63701
		SensCul_Time1D	SensCul_Time5D	10.8309	32.1307	1.5688
Phvul.001G006300.1	GAST1 protein homolog 1	SensCul_Time0	SensCul_Time1D	458.867	1429.85	1.63972
		SensCul_Time0	SensCul_Time5D	458.867	182.81	-1.32773
		SensCul_Time1D	SensCul_Time5D	1429.85	182.81	-2.96745
Phvul.001G020100.1	phospholipase A 2A	SensCul_Time0	SensCul_Time1D	21.6333	114.768	2.40739
		SensCul_Time0	SensCul_Time5D	21.6333	60.5056	1.48382
		SensCul_Time1D	SensCul_Time5D	114.768	60.5056	-0.923573
Phvul.001G040400.1	Concanavalin A-like lectin protein kinase family protein	SensCul_Time0	SensCul_Time1D	0	0.52332	inf
		SensCul_Time0	SensCul_Time5D	0	2.97097	inf
		SensCul_Time1D	SensCul_Time5D	0.52332	2.97097	2.50517
Phvul.001G042100.1	WRKY DNA-binding protein 40	SensCul_Time0	SensCul_Time1D	0	8.06392	inf
		SensCul_Time0	SensCul_Time5D	0	22.0021	inf
		SensCul_Time1D	SensCul_Time5D	8.06392	22.0021	1.44809
Phvul.001G043000.1	disease resistance family protein / LRR family protein	SensCul_Time0	SensCul_Time1D	4.89564	9.60857	0.972823
		SensCul_Time0	SensCul_Time5D	4.89564	30.1824	2.62413
		SensCul_Time1D	SensCul_Time5D	9.60857	30.1824	1.65131
Phvul.001G048701.1	Protein kinase superfamily protein	SensCul_Time0	SensCul_Time1D	0	2.92211	inf
		SensCul_Time0	SensCul_Time5D	0	0.982682	inf
		SensCul_Time1D	SensCul_Time5D	2.92211	0.982682	-1.57222
Phvul.001G050600.1	Myosin heavy chain-related protein	SensCul_Time0	SensCul_Time1D	73.9332	12.756	-2.53505
		SensCul_Time0	SensCul_Time5D	73.9332	43.8609	-0.753288
		SensCul_Time1D	SensCul_Time5D	12.756	43.8609	1.78176
Phvul.001G065400.1	F-box/RNI-like superfamily protein	SensCul_Time0	SensCul_Time1D	50.9346	10.3654	-2.29687
		SensCul_Time0	SensCul_Time5D	50.9346	82.3461	0.693055
		SensCul_Time1D	SensCul_Time5D	10.3654	82.3461	2.98993
Phvul.001G067300.1	alcohol dehydrogenase 1	SensCul_Time0	SensCul_Time1D	19.3702	14.5809	-0.409764
		SensCul_Time0	SensCul_Time5D	19.3702	85.64	2.14444
		SensCul_Time1D	SensCul_Time5D	14.5809	85.64	2.55421
Phvul.001G069600.1	receptor serine/threonine kinase, putative	SensCul_Time0	SensCul_Time1D	0	0.511562	inf
		SensCul_Time0	SensCul_Time5D	0	2.22983	inf
		SensCul_Time1D	SensCul_Time5D	0.511562	2.22983	2.12395
Phvul.001G070000.1	Protein kinase superfamily protein	SensCul_Time0	SensCul_Time1D	0	0.620096	inf
		SensCul_Time0	SensCul_Time5D	0	1.95709	inf
		SensCul_Time1D	SensCul_Time5D	0.620096	1.95709	1.65815
Phvul.001G091000.1	senescence-related gene 3	SensCul_Time0	SensCul_Time1D	46.2257	5.89745	-2.97053
		SensCul_Time0	SensCul_Time5D	46.2257	5.23463	-3.14254
		SensCul_Time1D	SensCul_Time5D	5.89745	5.23463	-0.172004
Phvul.001G123400.1	VQ motif-containing protein	SensCul_Time0	SensCul_Time1D	15.3648	166.003	3.43351
		SensCul_Time0	SensCul_Time5D	15.3648	119.088	2.95433
		SensCul_Time1D	SensCul_Time5D	166.003	119.088	-0.479185
Phvul.001G126300.1	Haloacid dehalogenase-like hydrolase (HAD) superfamily protein	SensCul_Time0	SensCul_Time1D	219.286	16.162	-3.76214
		SensCul_Time0	SensCul_Time5D	219.286	126.687	-0.791541
		SensCul_Time1D	SensCul_Time5D	16.162	126.687	2.9706
Phvul.001G145600.1	Disease resistance-responsive (dirigent-like protein) family protein	SensCul_Time0	SensCul_Time1D	0	7.44298	inf
		SensCul_Time0	SensCul_Time5D	0	4.44035	inf
		SensCul_Time1D	SensCul_Time5D	7.44298	4.44035	-0.745205
Phvul.001G145700.1	Disease resistance-responsive (dirigent-like protein) family protein	SensCul_Time0	SensCul_Time1D	0	2.53572	inf
		SensCul_Time0	SensCul_Time5D	0	10.1955	inf
		SensCul_Time1D	SensCul_Time5D	2.53572	10.1955	2.00747
Phvul.001G145800.1	Disease resistance-responsive (dirigent-like protein) family protein	SensCul_Time0	SensCul_Time1D	0	7.5854	inf
		SensCul_Time0	SensCul_Time5D	0	19.316	inf
		SensCul_Time1D	SensCul_Time5D	7.5854	19.316	1.3485
Phvul.001G145900.1	Disease resistance-responsive (dirigent-like protein) family protein	SensCul_Time0	SensCul_Time1D	0	22.8421	inf
		SensCul_Time0	SensCul_Time5D	0	34.0022	inf
		SensCul_Time1D	SensCul_Time5D	22.8421	34.0022	0.57393
Phvul.001G156900.1	alpha/beta-Hydrolases superfamily protein	SensCul_Time0	SensCul_Time1D	21.2739	195.465	3.19975
		SensCul_Time0	SensCul_Time5D	21.2739	165.938	2.96348
		SensCul_Time1D	SensCul_Time5D	195.465	165.938	-0.236264
Phvul.001G174000.1	Tetratricopeptide repeat (TPR)-like superfamily protein	SensCul_Time0	SensCul_Time1D	5.94377	47.6799	3.00393
		SensCul_Time0	SensCul_Time5D	5.94377	5.42596	-0.1315
		SensCul_Time1D	SensCul_Time5D	47.6799	5.42596	-3.13543
Phvul.001G215300.1	galactinol synthase 1	SensCul_Time0	SensCul_Time1D	80.9254	0.52606	-7.26522
		SensCul_Time0	SensCul_Time5D	80.9254	13.6618	-2.56645
		SensCul_Time1D	SensCul_Time5D	0.52606	13.6618	4.69877
Phvul.001G220100.1	Cysteine proteinases superfamily protein	SensCul_Time0	SensCul_Time1D	14.3604	133.201	3.21343
		SensCul_Time0	SensCul_Time5D	14.3604	33.8651	1.2377
		SensCul_Time1D	SensCul_Time5D	133.201	33.8651	-1.97573
Phvul.001G226300.1	Chaperone DnaJ-domain superfamily protein	SensCul_Time0	SensCul_Time1D	15.8716	165.316	3.38071
		SensCul_Time0	SensCul_Time5D	15.8716	47.2978	1.57533
		SensCul_Time1D	SensCul_Time5D	165.316	47.2978	-1.80538
Phvul.001G242100.1	light harvesting complex photosystem II	SensCul_Time0	SensCul_Time1D	289.212	247.617	-0.224016
		SensCul_Time0	SensCul_Time5D	289.212	41.7398	-2.79263
		SensCul_Time1D	SensCul_Time5D	247.617	41.7398	-2.56862
Phvul.001G247100.1	Protein of unknown function (DUF399 and DUF3411)	SensCul_Time0	SensCul_Time1D	256.077	24.0857	-3.41033
		SensCul_Time0	SensCul_Time5D	256.077	140.813	-0.862799
		SensCul_Time1D	SensCul_Time5D	24.0857	140.813	2.54753
Phvul.001G258200.1	heat shock protein 21	SensCul_Time0	SensCul_Time1D	637.052	46.7259	-3.76912
		SensCul_Time0	SensCul_Time5D	637.052	174.944	-1.86452
		SensCul_Time1D	SensCul_Time5D	46.7259	174.944	1.9046
Phvul.002G004000.1	BON association protein 2	SensCul_Time0	SensCul_Time1D	0	1.69699	inf
		SensCul_Time0	SensCul_Time5D	0	5.36086	inf
		SensCul_Time1D	SensCul_Time5D	1.69699	5.36086	1.65948
Phvul.002G008400.1	xyloglucan endotransglucosylase/hydrolase 6	SensCul_Time0	SensCul_Time1D	288.853	69.5457	-2.05431
		SensCul_Time0	SensCul_Time5D	288.853	43.7291	-2.72367
		SensCul_Time1D	SensCul_Time5D	69.5457	43.7291	-0.669366
Phvul.002G033300.1	NmrA-like negative transcriptional regulator family protein	SensCul_Time0	SensCul_Time1D	0	0.425034	inf
		SensCul_Time0	SensCul_Time5D	0	2.62483	inf
		SensCul_Time1D	SensCul_Time5D	0.425034	2.62483	2.62657
Phvul.002G038600.1	Chalcone and stilbene synthase family protein	SensCul_Time0	SensCul_Time1D	0	2.71586	inf
		SensCul_Time0	SensCul_Time5D	0	4.16068	inf
		SensCul_Time1D	SensCul_Time5D	2.71586	4.16068	0.615412
Phvul.002G048100.1	Pyridoxal-5\'-phosphate-dependent enzyme family protein	SensCul_Time0	SensCul_Time1D	6.20902	21.2957	1.77813
		SensCul_Time0	SensCul_Time5D	6.20902	93.5182	3.91281
		SensCul_Time1D	SensCul_Time5D	21.2957	93.5182	2.13468
Phvul.002G095300.1	sulfate transporter 91	SensCul_Time0	SensCul_Time1D	146.703	27.4382	-2.41864
		SensCul_Time0	SensCul_Time5D	146.703	84.67	-0.792971
		SensCul_Time1D	SensCul_Time5D	27.4382	84.67	1.62567
Phvul.002G096000.1	phosphoglucomutase, putative / glucose phosphomutase, putative	SensCul_Time0	SensCul_Time1D	2.90002	77.406	4.73831
		SensCul_Time0	SensCul_Time5D	2.90002	4.6938	0.69469
		SensCul_Time1D	SensCul_Time5D	77.406	4.6938	-4.04362
Phvul.002G111400.1	B-box type zinc finger family protein	SensCul_Time0	SensCul_Time1D	132.159	20.9443	-2.65764
		SensCul_Time0	SensCul_Time5D	132.159	125.686	-0.0724436
		SensCul_Time1D	SensCul_Time5D	20.9443	125.686	2.5852
Phvul.002G114100.1	basic chitinase	SensCul_Time0	SensCul_Time1D	2.88791	5.19893	0.848189
		SensCul_Time0	SensCul_Time5D	2.88791	67.6961	4.55098
		SensCul_Time1D	SensCul_Time5D	5.19893	67.6961	3.70279
Phvul.002G155500.1	osmotin 34	SensCul_Time0	SensCul_Time1D	64.6091	282.331	2.12758
		SensCul_Time0	SensCul_Time5D	64.6091	1027.92	3.99184
		SensCul_Time1D	SensCul_Time5D	282.331	1027.92	1.86426
Phvul.002G188800.1	lysm domain GPI-anchored protein 2 precursor	SensCul_Time0	SensCul_Time1D	28.0111	50.0062	0.83611
		SensCul_Time0	SensCul_Time5D	28.0111	183.705	2.71332
		SensCul_Time1D	SensCul_Time5D	50.0062	183.705	1.87721
Phvul.002G197800.1		SensCul_Time0	SensCul_Time1D	6.76946	19.631	1.53602
		SensCul_Time0	SensCul_Time5D	6.76946	35.2339	2.37985
		SensCul_Time1D	SensCul_Time5D	19.631	35.2339	0.843829
Phvul.002G204900.1	Pyridoxal phosphate (PLP)-dependent transferases superfamily protein	SensCul_Time0	SensCul_Time1D	0	1.59447	inf
		SensCul_Time0	SensCul_Time5D	0	2.45897	inf
		SensCul_Time1D	SensCul_Time5D	1.59447	2.45897	0.624976
Phvul.002G209400.1	MLP-like protein 423	SensCul_Time0	SensCul_Time1D	0	7.61994	inf
		SensCul_Time0	SensCul_Time5D	0	5.56431	inf
		SensCul_Time1D	SensCul_Time5D	7.61994	5.56431	-0.453577
Phvul.002G210400.1	white-brown complex homolog protein 11	SensCul_Time0	SensCul_Time1D	6.10717	4.5438	-0.426604
		SensCul_Time0	SensCul_Time5D	6.10717	37.8104	2.63021
		SensCul_Time1D	SensCul_Time5D	4.5438	37.8104	3.05681
Phvul.002G215000.1	Concanavalin A-like lectin protein kinase family protein	SensCul_Time0	SensCul_Time1D	0	1.40796	inf
		SensCul_Time0	SensCul_Time5D	0	1.59389	inf
		SensCul_Time1D	SensCul_Time5D	1.40796	1.59389	0.178946
Phvul.002G219100.1	terpene synthase 14	SensCul_Time0	SensCul_Time1D	0.110906	0	-inf
		SensCul_Time0	SensCul_Time5D	0.110906	4.7475	5.41976
		SensCul_Time1D	SensCul_Time5D	0	4.7475	inf
Phvul.002G220700.1	Octicosapeptide/Phox/Bem1p family protein	SensCul_Time0	SensCul_Time1D	130.488	25.5969	-2.34987
		SensCul_Time0	SensCul_Time5D	130.488	76.0282	-0.779306
		SensCul_Time1D	SensCul_Time5D	25.5969	76.0282	1.57056
Phvul.002G234400.1	Bifunctional inhibitor/lipid-transfer protein/seed storage 2S albumin superfamily protein	SensCul_Time0	SensCul_Time1D	20.8238	177.462	3.09121
		SensCul_Time0	SensCul_Time5D	20.8238	56.0516	1.42852
		SensCul_Time1D	SensCul_Time5D	177.462	56.0516	-1.66269
Phvul.002G238800.1	CBL-interacting protein kinase 12	SensCul_Time0	SensCul_Time1D	65.4187	7.39221	-3.14563
		SensCul_Time0	SensCul_Time5D	65.4187	38.3923	-0.768887
		SensCul_Time1D	SensCul_Time5D	7.39221	38.3923	2.37674
Phvul.002G242600.1	receptor-like kinase in flowers 1	SensCul_Time0	SensCul_Time1D	7.38732	40.111	2.44088
		SensCul_Time0	SensCul_Time5D	7.38732	12.9412	0.808843
		SensCul_Time1D	SensCul_Time5D	40.111	12.9412	-1.63203
Phvul.002G261700.1	myo-inositol-1-phosphate synthase 2	SensCul_Time0	SensCul_Time1D	1063.48	96.5484	-3.4614
		SensCul_Time0	SensCul_Time5D	1063.48	1201.35	0.175859
		SensCul_Time1D	SensCul_Time5D	96.5484	1201.35	3.63726
Phvul.002G273904.1		SensCul_Time0	SensCul_Time1D	153.531	504.607	1.71663
		SensCul_Time0	SensCul_Time5D	153.531	1051.05	2.77523
		SensCul_Time1D	SensCul_Time5D	504.607	1051.05	1.0586
Phvul.002G276400.1		SensCul_Time0	SensCul_Time1D	24.7041	2.19137	-3.49485
		SensCul_Time0	SensCul_Time5D	24.7041	12.1313	-1.02601
		SensCul_Time1D	SensCul_Time5D	2.19137	12.1313	2.46883
Phvul.002G282800.1	acyl carrier protein 4	SensCul_Time0	SensCul_Time1D	138.26	128.679	-0.103608
		SensCul_Time0	SensCul_Time5D	138.26	29.7749	-2.21521
		SensCul_Time1D	SensCul_Time5D	128.679	29.7749	-2.1116
Phvul.002G294900.1	Disease resistance-responsive (dirigent-like protein) family protein	SensCul_Time0	SensCul_Time1D	0	2.73101	inf
		SensCul_Time0	SensCul_Time5D	0	24.5252	inf
		SensCul_Time1D	SensCul_Time5D	2.73101	24.5252	3.16676
Phvul.002G300200.1	Glutaredoxin family protein	SensCul_Time0	SensCul_Time1D	494.556	23.061	-4.4226
		SensCul_Time0	SensCul_Time5D	494.556	399.856	-0.306654
		SensCul_Time1D	SensCul_Time5D	23.061	399.856	4.11595
Phvul.002G309600.1	NADP-malic enzyme 3	SensCul_Time0	SensCul_Time1D	3.45328	56.3261	4.02776
		SensCul_Time0	SensCul_Time5D	3.45328	13.171	1.93133
		SensCul_Time1D	SensCul_Time5D	56.3261	13.171	-2.09643
Phvul.002G319000.1	PLANT CADMIUM RESISTANCE 2	SensCul_Time0	SensCul_Time1D	11.666	367.805	4.97857
		SensCul_Time0	SensCul_Time5D	11.666	157.909	3.75871
		SensCul_Time1D	SensCul_Time5D	367.805	157.909	-1.21985
Phvul.002G321800.1	flavin-binding, kelch repeat, f box 1	SensCul_Time0	SensCul_Time1D	0.976614	47.3309	5.59885
		SensCul_Time0	SensCul_Time5D	0.976614	3.75806	1.94413
		SensCul_Time1D	SensCul_Time5D	47.3309	3.75806	-3.65472
Phvul.003G020300.1	2-oxoglutarate (2OG) and Fe(II)-dependent oxygenase superfamily protein	SensCul_Time0	SensCul_Time1D	84.2185	13.1234	-2.68199
		SensCul_Time0	SensCul_Time5D	84.2185	115.959	0.461407
		SensCul_Time1D	SensCul_Time5D	13.1234	115.959	3.1434
Phvul.003G022100.1	chlororespiratory reduction 3	SensCul_Time0	SensCul_Time1D	29.6721	378.946	3.67481
		SensCul_Time0	SensCul_Time5D	29.6721	18.1412	-0.709839
		SensCul_Time1D	SensCul_Time5D	378.946	18.1412	-4.38465
Phvul.003G030600.1		SensCul_Time0	SensCul_Time1D	60.9754	11.1612	-2.44973
		SensCul_Time0	SensCul_Time5D	60.9754	36.1967	-0.752368
		SensCul_Time1D	SensCul_Time5D	11.1612	36.1967	1.69736
Phvul.003G052700.1		SensCul_Time0	SensCul_Time1D	0	4.08002	inf
		SensCul_Time0	SensCul_Time5D	0	20.149	inf
		SensCul_Time1D	SensCul_Time5D	4.08002	20.149	2.30406
Phvul.003G086100.1	pentatricopeptide (PPR) repeat-containing protein	SensCul_Time0	SensCul_Time1D	10.7943	78.3562	2.85978
		SensCul_Time0	SensCul_Time5D	10.7943	17.733	0.716169
		SensCul_Time1D	SensCul_Time5D	78.3562	17.733	-2.14361
Phvul.003G098200.1	pyruvate orthophosphate dikinase	SensCul_Time0	SensCul_Time1D	98.5307	8.7107	-3.49971
		SensCul_Time0	SensCul_Time5D	98.5307	75.5052	-0.383998
		SensCul_Time1D	SensCul_Time5D	8.7107	75.5052	3.11572
Phvul.003G109000.1	MLP-like protein 423	SensCul_Time0	SensCul_Time1D	0	7.84714	inf
		SensCul_Time0	SensCul_Time5D	0	6.15831	inf
		SensCul_Time1D	SensCul_Time5D	7.84714	6.15831	-0.349632
Phvul.003G109100.1	MLP-like protein 423	SensCul_Time0	SensCul_Time1D	15.5005	262.176	4.08015
		SensCul_Time0	SensCul_Time5D	15.5005	507.999	5.03444
		SensCul_Time1D	SensCul_Time5D	262.176	507.999	0.954287
Phvul.003G113800.1	ubiquitin-conjugating enzyme 32	SensCul_Time0	SensCul_Time1D	11.1217	55.8643	2.32855
		SensCul_Time0	SensCul_Time5D	11.1217	36.004	1.69478
		SensCul_Time1D	SensCul_Time5D	55.8643	36.004	-0.633771
Phvul.003G124000.2	WRKY family transcription factor	SensCul_Time0	SensCul_Time1D	0	0.505321	inf
		SensCul_Time0	SensCul_Time5D	0	2.06219	inf
		SensCul_Time1D	SensCul_Time5D	0.505321	2.06219	2.0289
Phvul.003G136400.1	cytokinin oxidase 3	SensCul_Time0	SensCul_Time1D	0	1.07778	inf
		SensCul_Time0	SensCul_Time5D	0	4.92443	inf
		SensCul_Time1D	SensCul_Time5D	1.07778	4.92443	2.19189
Phvul.003G152200.1		SensCul_Time0	SensCul_Time1D	97.0532	19.3294	-2.32798
		SensCul_Time0	SensCul_Time5D	97.0532	120.416	0.311176
		SensCul_Time1D	SensCul_Time5D	19.3294	120.416	2.63916
Phvul.003G164800.1	receptor-like protein kinase 1	SensCul_Time0	SensCul_Time1D	18.8278	3.19866	-2.55732
		SensCul_Time0	SensCul_Time5D	18.8278	20.2162	0.102648
		SensCul_Time1D	SensCul_Time5D	3.19866	20.2162	2.65997
Phvul.003G171800.1	glucuronidase 3	SensCul_Time0	SensCul_Time1D	38.2768	67.0267	0.808265
		SensCul_Time0	SensCul_Time5D	38.2768	12.9044	-1.56861
		SensCul_Time1D	SensCul_Time5D	67.0267	12.9044	-2.37687
Phvul.003G184200.1		SensCul_Time0	SensCul_Time1D	0	2.62999	inf
		SensCul_Time0	SensCul_Time5D	0	4.00224	inf
		SensCul_Time1D	SensCul_Time5D	2.62999	4.00224	0.605747
Phvul.003G189300.1	cycling DOF factor 3	SensCul_Time0	SensCul_Time1D	52.196	10.3896	-2.3288
		SensCul_Time0	SensCul_Time5D	52.196	40.3035	-0.373033
		SensCul_Time1D	SensCul_Time5D	10.3896	40.3035	1.95576
Phvul.003G209000.1		SensCul_Time0	SensCul_Time1D	7.22961	0	-inf
		SensCul_Time0	SensCul_Time5D	7.22961	20.97	1.53634
		SensCul_Time1D	SensCul_Time5D	0	20.97	inf
Phvul.003G209600.1	RNA-metabolising metallo-beta-lactamase family protein	SensCul_Time0	SensCul_Time1D	2.15812	16.0117	2.89129
		SensCul_Time0	SensCul_Time5D	2.15812	3.87247	0.843479
		SensCul_Time1D	SensCul_Time5D	16.0117	3.87247	-2.04781
Phvul.003G219400.1	Lactate/malate dehydrogenase family protein	SensCul_Time0	SensCul_Time1D	14.0458	27.7633	0.983045
		SensCul_Time0	SensCul_Time5D	14.0458	87.9439	2.64645
		SensCul_Time1D	SensCul_Time5D	27.7633	87.9439	1.6634
Phvul.003G229700.1		SensCul_Time0	SensCul_Time1D	43.0784	122.591	1.50882
		SensCul_Time0	SensCul_Time5D	43.0784	20.1678	-1.09491
		SensCul_Time1D	SensCul_Time5D	122.591	20.1678	-2.60373
Phvul.003G239800.1		SensCul_Time0	SensCul_Time1D	0	2.69881	inf
		SensCul_Time0	SensCul_Time5D	0	9.09566	inf
		SensCul_Time1D	SensCul_Time5D	2.69881	9.09566	1.75286
Phvul.003G254500.1	RAD-like 1	SensCul_Time0	SensCul_Time1D	6.88972	16.925	1.29664
		SensCul_Time0	SensCul_Time5D	6.88972	0	-inf
		SensCul_Time1D	SensCul_Time5D	16.925	0	-inf
Phvul.003G255801.1	jasmonic acid carboxyl methyltransferase	SensCul_Time0	SensCul_Time1D	5.61032	70.4415	3.65027
		SensCul_Time0	SensCul_Time5D	5.61032	130.984	4.54517
		SensCul_Time1D	SensCul_Time5D	70.4415	130.984	0.894897
Phvul.003G256100.1	S-adenosyl-L-methionine-dependent methyltransferases superfamily protein	SensCul_Time0	SensCul_Time1D	0	0.782409	inf
		SensCul_Time0	SensCul_Time5D	0	4.63521	inf
		SensCul_Time1D	SensCul_Time5D	0.782409	4.63521	2.56664
Phvul.003G281800.1	ATPase E1-E2 type family protein / haloacid dehalogenase-like hydrolase family protein	SensCul_Time0	SensCul_Time1D	3.15456	16.5686	2.39294
		SensCul_Time0	SensCul_Time5D	3.15456	3.39028	0.103965
		SensCul_Time1D	SensCul_Time5D	16.5686	3.39028	-2.28898
Phvul.003G292200.1	cytochrome P450, family 707, subfamily A, polypeptide 4	SensCul_Time0	SensCul_Time1D	33.8872	2.74193	-3.62747
		SensCul_Time0	SensCul_Time5D	33.8872	21.6502	-0.64636
		SensCul_Time1D	SensCul_Time5D	2.74193	21.6502	2.98111
Phvul.004G002400.1	RAD-like 1	SensCul_Time0	SensCul_Time1D	12.4295	10.4942	-0.244171
		SensCul_Time0	SensCul_Time5D	12.4295	0	-inf
		SensCul_Time1D	SensCul_Time5D	10.4942	0	-inf
Phvul.004G018900.1	Peroxidase superfamily protein	SensCul_Time0	SensCul_Time1D	0	1.83697	inf
		SensCul_Time0	SensCul_Time5D	0	2.91831	inf
		SensCul_Time1D	SensCul_Time5D	1.83697	2.91831	0.667804
Phvul.004G051100.1		SensCul_Time0	SensCul_Time1D	59.9101	11.4897	-2.38246
		SensCul_Time0	SensCul_Time5D	59.9101	152.997	1.35264
		SensCul_Time1D	SensCul_Time5D	11.4897	152.997	3.7351
Phvul.004G079500.1	NDH-dependent cyclic electron flow 5	SensCul_Time0	SensCul_Time1D	3.73761	146.94	5.29697
		SensCul_Time0	SensCul_Time5D	3.73761	9.93842	1.4109
		SensCul_Time1D	SensCul_Time5D	146.94	9.93842	-3.88607
Phvul.004G088300.1	gigantea protein (GI)	SensCul_Time0	SensCul_Time1D	0.489202	40.7505	6.38024
		SensCul_Time0	SensCul_Time5D	0.489202	1.11072	1.18299
		SensCul_Time1D	SensCul_Time5D	40.7505	1.11072	-5.19725
Phvul.004G092600.1	chlorophyll A/B binding protein 1	SensCul_Time0	SensCul_Time1D	153.541	27.9188	-2.45931
		SensCul_Time0	SensCul_Time5D	153.541	24.8937	-2.62477
		SensCul_Time1D	SensCul_Time5D	27.9188	24.8937	-0.165456
Phvul.004G093000.1	chlorophyll A/B binding protein 1	SensCul_Time0	SensCul_Time1D	646.421	92.3489	-2.80731
		SensCul_Time0	SensCul_Time5D	646.421	111.308	-2.53791
		SensCul_Time1D	SensCul_Time5D	92.3489	111.308	0.269395
Phvul.004G093194.1	chlorophyll A/B binding protein 1	SensCul_Time0	SensCul_Time1D	218.051	47.7723	-2.19042
		SensCul_Time0	SensCul_Time5D	218.051	39.4854	-2.46528
		SensCul_Time1D	SensCul_Time5D	47.7723	39.4854	-0.274855
Phvul.004G093394.1	chlorophyll A/B binding protein 1	SensCul_Time0	SensCul_Time1D	103.735	9.55059	-3.44116
		SensCul_Time0	SensCul_Time5D	103.735	14.9325	-2.79637
		SensCul_Time1D	SensCul_Time5D	9.55059	14.9325	0.644794
Phvul.004G106700.1	Protein of unknown function (DUF3464)	SensCul_Time0	SensCul_Time1D	43.5273	307.487	2.82053
		SensCul_Time0	SensCul_Time5D	43.5273	50.1621	0.204679
		SensCul_Time1D	SensCul_Time5D	307.487	50.1621	-2.61586
Phvul.004G106900.1	Heavy metal transport/detoxification superfamily protein	SensCul_Time0	SensCul_Time1D	13.5625	44.6806	1.72003
		SensCul_Time0	SensCul_Time5D	13.5625	81.6507	2.58984
		SensCul_Time1D	SensCul_Time5D	44.6806	81.6507	0.869816
Phvul.004G107700.1	heat shock protein 90.1	SensCul_Time0	SensCul_Time1D	75.5615	7.25272	-3.38106
		SensCul_Time0	SensCul_Time5D	75.5615	48.3537	-0.644025
		SensCul_Time1D	SensCul_Time5D	7.25272	48.3537	2.73703
Phvul.004G142600.1	receptor like protein 15	SensCul_Time0	SensCul_Time1D	2.27904	5.59279	1.29514
		SensCul_Time0	SensCul_Time5D	2.27904	48.9098	4.42362
		SensCul_Time1D	SensCul_Time5D	5.59279	48.9098	3.12848
Phvul.004G143400.1	Homeodomain-like superfamily protein	SensCul_Time0	SensCul_Time1D	183.363	17.9565	-3.35212
		SensCul_Time0	SensCul_Time5D	183.363	144.341	-0.345216
		SensCul_Time1D	SensCul_Time5D	17.9565	144.341	3.00691
Phvul.004G155900.1	Calmodulin binding protein-like	SensCul_Time0	SensCul_Time1D	0	0.339188	inf
		SensCul_Time0	SensCul_Time5D	0	2.06908	inf
		SensCul_Time1D	SensCul_Time5D	0.339188	2.06908	2.60883
Phvul.004G175900.1	Protein kinase family protein with leucine-rich repeat domain	SensCul_Time0	SensCul_Time1D	5.40444	21.4004	1.98542
		SensCul_Time0	SensCul_Time5D	5.40444	51.1545	3.24264
		SensCul_Time1D	SensCul_Time5D	21.4004	51.1545	1.25722
Phvul.005G016400.1	alpha/beta-Hydrolases superfamily protein	SensCul_Time0	SensCul_Time1D	28.2585	99.0166	1.80898
		SensCul_Time0	SensCul_Time5D	28.2585	172.672	2.61128
		SensCul_Time1D	SensCul_Time5D	99.0166	172.672	0.802294
Phvul.005G023100.1	sigma factor 4	SensCul_Time0	SensCul_Time1D	3.18976	33.6032	3.39708
		SensCul_Time0	SensCul_Time5D	3.18976	2.49897	-0.352116
		SensCul_Time1D	SensCul_Time5D	33.6032	2.49897	-3.74919
Phvul.005G027032.1		SensCul_Time0	SensCul_Time1D	336.082	601.95	0.84083
		SensCul_Time0	SensCul_Time5D	336.082	3323.7	3.3059
		SensCul_Time1D	SensCul_Time5D	601.95	3323.7	2.46507
Phvul.005G076300.1	Nodulin MtN3 family protein	SensCul_Time0	SensCul_Time1D	70.4315	11.5056	-2.61389
		SensCul_Time0	SensCul_Time5D	70.4315	41.4985	-0.763161
		SensCul_Time1D	SensCul_Time5D	11.5056	41.4985	1.85073
Phvul.005G078500.1	Leucine-rich repeat transmembrane protein kinase	SensCul_Time0	SensCul_Time1D	2.62813	45.09	4.1007
		SensCul_Time0	SensCul_Time5D	2.62813	10.1914	1.95524
		SensCul_Time1D	SensCul_Time5D	45.09	10.1914	-2.14546
Phvul.005G080600.1	gamma-glutamyl hydrolase 1	SensCul_Time0	SensCul_Time1D	5.92035	74.2383	3.64841
		SensCul_Time0	SensCul_Time5D	5.92035	28.2726	2.25565
		SensCul_Time1D	SensCul_Time5D	74.2383	28.2726	-1.39276
Phvul.005G084500.1	NAC (No Apical Meristem) domain transcriptional regulator superfamily protein	SensCul_Time0	SensCul_Time1D	22.31	9.05829	-1.30038
		SensCul_Time0	SensCul_Time5D	22.31	69.1683	1.63242
		SensCul_Time1D	SensCul_Time5D	9.05829	69.1683	2.9328
Phvul.005G088600.1	Calcium-binding EF-hand family protein	SensCul_Time0	SensCul_Time1D	15.5772	157.325	3.33624
		SensCul_Time0	SensCul_Time5D	15.5772	97.5878	2.64727
		SensCul_Time1D	SensCul_Time5D	157.325	97.5878	-0.688974
Phvul.005G102500.1	O-acyltransferase (WSD1-like) family protein	SensCul_Time0	SensCul_Time1D	0	4.38394	inf
		SensCul_Time0	SensCul_Time5D	0	30.2724	inf
		SensCul_Time1D	SensCul_Time5D	4.38394	30.2724	2.7877
Phvul.005G104600.1	expansin B3	SensCul_Time0	SensCul_Time1D	8.13626	63.024	2.95346
		SensCul_Time0	SensCul_Time5D	8.13626	8.61789	0.0829701
		SensCul_Time1D	SensCul_Time5D	63.024	8.61789	-2.87049
Phvul.005G108900.1	HXXXD-type acyl-transferase family protein	SensCul_Time0	SensCul_Time1D	0	2.25542	inf
		SensCul_Time0	SensCul_Time5D	0	6.77901	inf
		SensCul_Time1D	SensCul_Time5D	2.25542	6.77901	1.58768
Phvul.005G112800.1	Receptor-like protein kinase-related family protein	SensCul_Time0	SensCul_Time1D	0	10.1886	inf
		SensCul_Time0	SensCul_Time5D	0	10.5572	inf
		SensCul_Time1D	SensCul_Time5D	10.1886	10.5572	0.0512818
Phvul.005G116200.1	cellulose synthase-like B4	SensCul_Time0	SensCul_Time1D	27.6854	97.9083	1.8223
		SensCul_Time0	SensCul_Time5D	27.6854	10.5754	-1.38841
		SensCul_Time1D	SensCul_Time5D	97.9083	10.5754	-3.21071
Phvul.005G116501.1	cellulose synthase-like B3	SensCul_Time0	SensCul_Time1D	0	0.214488	inf
		SensCul_Time0	SensCul_Time5D	0	2.4667	inf
		SensCul_Time1D	SensCul_Time5D	0.214488	2.4667	3.52362
Phvul.005G135000.1	terpene synthase-like sequence-1,8-cineole	SensCul_Time0	SensCul_Time1D	9.34802	1.48003	-2.65904
		SensCul_Time0	SensCul_Time5D	9.34802	98.281	3.39418
		SensCul_Time1D	SensCul_Time5D	1.48003	98.281	6.05322
Phvul.005G156800.1	lipoxygenase 1	SensCul_Time0	SensCul_Time1D	1.10571	38.576	5.12466
		SensCul_Time0	SensCul_Time5D	1.10571	28.8004	4.70304
		SensCul_Time1D	SensCul_Time5D	38.576	28.8004	-0.421617
Phvul.005G156900.1	lipoxygenase 1	SensCul_Time0	SensCul_Time1D	28.2321	275.205	3.2851
		SensCul_Time0	SensCul_Time5D	28.2321	303.768	3.42756
		SensCul_Time1D	SensCul_Time5D	275.205	303.768	0.142462
Phvul.005G160000.1	beta galactosidase 1	SensCul_Time0	SensCul_Time1D	134.998	11.9288	-3.50041
		SensCul_Time0	SensCul_Time5D	134.998	32.0585	-2.07416
		SensCul_Time1D	SensCul_Time5D	11.9288	32.0585	1.42626
Phvul.005G164800.1	GDSL-like Lipase/Acylhydrolase superfamily protein	SensCul_Time0	SensCul_Time1D	62.3913	8.29364	-2.91127
		SensCul_Time0	SensCul_Time5D	62.3913	44.7258	-0.480236
		SensCul_Time1D	SensCul_Time5D	8.29364	44.7258	2.43103
Phvul.005G166400.1	NADP-malic enzyme 4	SensCul_Time0	SensCul_Time1D	174.204	22.383	-2.96031
		SensCul_Time0	SensCul_Time5D	174.204	183.074	0.0716438
		SensCul_Time1D	SensCul_Time5D	22.383	183.074	3.03195
Phvul.005G174000.1	nucleotide transporter 1	SensCul_Time0	SensCul_Time1D	24.5606	187	2.92862
		SensCul_Time0	SensCul_Time5D	24.5606	25.8161	0.0719242
		SensCul_Time1D	SensCul_Time5D	187	25.8161	-2.8567
Phvul.006G034900.1	TCP-1/cpn60 chaperonin family protein	SensCul_Time0	SensCul_Time1D	2.207	71.6169	5.02014
		SensCul_Time0	SensCul_Time5D	2.207	4.29795	0.961565
		SensCul_Time1D	SensCul_Time5D	71.6169	4.29795	-4.05858
Phvul.006G046000.1	heat shock protein 21	SensCul_Time0	SensCul_Time1D	236.951	15.6479	-3.92055
		SensCul_Time0	SensCul_Time5D	236.951	3.53532	-6.06661
		SensCul_Time1D	SensCul_Time5D	15.6479	3.53532	-2.14605
Phvul.006G053500.1	CCCH-type zinc fingerfamily protein with RNA-binding domain	SensCul_Time0	SensCul_Time1D	45.4811	8.56447	-2.40883
		SensCul_Time0	SensCul_Time5D	45.4811	17.5323	-1.37525
		SensCul_Time1D	SensCul_Time5D	8.56447	17.5323	1.03358
Phvul.006G063800.1	maternal effect embryo arrest 59	SensCul_Time0	SensCul_Time1D	3.2413	296.739	6.51648
		SensCul_Time0	SensCul_Time5D	3.2413	7.31478	1.17424
		SensCul_Time1D	SensCul_Time5D	296.739	7.31478	-5.34224
Phvul.006G064100.1	alpha-glucan phosphorylase 2	SensCul_Time0	SensCul_Time1D	5.96928	62.8662	3.39665
		SensCul_Time0	SensCul_Time5D	5.96928	6.57618	0.139693
		SensCul_Time1D	SensCul_Time5D	62.8662	6.57618	-3.25696
Phvul.006G065300.1	thiaminC	SensCul_Time0	SensCul_Time1D	7.51738	345.679	5.52306
		SensCul_Time0	SensCul_Time5D	7.51738	9.01881	0.262707
		SensCul_Time1D	SensCul_Time5D	345.679	9.01881	-5.26035
Phvul.006G069300.1	glutamine-dependent asparagine synthase 1	SensCul_Time0	SensCul_Time1D	11.7641	4.84886	-1.27868
		SensCul_Time0	SensCul_Time5D	11.7641	128.742	3.45201
		SensCul_Time1D	SensCul_Time5D	4.84886	128.742	4.73069
Phvul.006G078400.1	Bifunctional inhibitor/lipid-transfer protein/seed storage 2S albumin superfamily protein	SensCul_Time0	SensCul_Time1D	3.91073	24.3669	2.63942
		SensCul_Time0	SensCul_Time5D	3.91073	185.11	5.56481
		SensCul_Time1D	SensCul_Time5D	24.3669	185.11	2.92539
Phvul.006G080400.1	Phototropic-responsive NPH3 family protein	SensCul_Time0	SensCul_Time1D	68.1157	10.4943	-2.69838
		SensCul_Time0	SensCul_Time5D	68.1157	36.3053	-0.907809
		SensCul_Time1D	SensCul_Time5D	10.4943	36.3053	1.79057
Phvul.006G095200.1	Major facilitator superfamily protein	SensCul_Time0	SensCul_Time1D	4.81865	28.5916	2.56889
		SensCul_Time0	SensCul_Time5D	4.81865	13.8677	1.52503
		SensCul_Time1D	SensCul_Time5D	28.5916	13.8677	-1.04386
Phvul.006G098500.1	HXXXD-type acyl-transferase family protein	SensCul_Time0	SensCul_Time1D	0	1.29795	inf
		SensCul_Time0	SensCul_Time5D	0	9.5897	inf
		SensCul_Time1D	SensCul_Time5D	1.29795	9.5897	2.88525
Phvul.006G098600.1	HXXXD-type acyl-transferase family protein	SensCul_Time0	SensCul_Time1D	50.3503	7.4282	-2.76092
		SensCul_Time0	SensCul_Time5D	50.3503	106.82	1.08511
		SensCul_Time1D	SensCul_Time5D	7.4282	106.82	3.84603
Phvul.006G102200.1	pathogenesis-related 4	SensCul_Time0	SensCul_Time1D	18.6144	78.1086	2.06906
		SensCul_Time0	SensCul_Time5D	18.6144	224.216	3.5904
		SensCul_Time1D	SensCul_Time5D	78.1086	224.216	1.52133
Phvul.006G102300.1	pathogenesis-related 4	SensCul_Time0	SensCul_Time1D	4.62213	20.7676	2.1677
		SensCul_Time0	SensCul_Time5D	4.62213	118.758	4.68333
		SensCul_Time1D	SensCul_Time5D	20.7676	118.758	2.51563
Phvul.006G103300.1	NAD(P)-linked oxidoreductase superfamily protein	SensCul_Time0	SensCul_Time1D	0	1.9774	inf
		SensCul_Time0	SensCul_Time5D	0	1.82758	inf
		SensCul_Time1D	SensCul_Time5D	1.9774	1.82758	-0.11367
Phvul.006G133600.1	ferric reduction oxidase 7	SensCul_Time0	SensCul_Time1D	605.239	26.164	-4.53185
		SensCul_Time0	SensCul_Time5D	605.239	246.32	-1.29697
		SensCul_Time1D	SensCul_Time5D	26.164	246.32	3.23488
Phvul.006G137300.1	Wall-associated kinase family protein	SensCul_Time0	SensCul_Time1D	0	1.49671	inf
		SensCul_Time0	SensCul_Time5D	0	1.32808	inf
		SensCul_Time1D	SensCul_Time5D	1.49671	1.32808	-0.172448
Phvul.006G142700.2	tonoplast dicarboxylate transporter	SensCul_Time0	SensCul_Time1D	188.045	23.5187	-2.9992
		SensCul_Time0	SensCul_Time5D	188.045	123.693	-0.604317
		SensCul_Time1D	SensCul_Time5D	23.5187	123.693	2.39488
Phvul.006G157000.1	F-box and associated interaction domains-containing protein	SensCul_Time0	SensCul_Time1D	87.4037	15.5237	-2.49322
		SensCul_Time0	SensCul_Time5D	87.4037	56.4534	-0.630634
		SensCul_Time1D	SensCul_Time5D	15.5237	56.4534	1.86259
Phvul.006G159900.1	Deoxyxylulose-5-phosphate synthase	SensCul_Time0	SensCul_Time1D	0	1.87681	inf
		SensCul_Time0	SensCul_Time5D	0	6.24192	inf
		SensCul_Time1D	SensCul_Time5D	1.87681	6.24192	1.73371
Phvul.006G161200.1	beta-amylase 3	SensCul_Time0	SensCul_Time1D	243.188	25.4234	-3.25785
		SensCul_Time0	SensCul_Time5D	243.188	136.161	-0.836756
		SensCul_Time1D	SensCul_Time5D	25.4234	136.161	2.42109
Phvul.006G168190.1	senescence-related gene 1	SensCul_Time0	SensCul_Time1D	0	1.49803	inf
		SensCul_Time0	SensCul_Time5D	0	2.64326	inf
		SensCul_Time1D	SensCul_Time5D	1.49803	2.64326	0.819251
Phvul.006G185300.1	lipoxygenase 3	SensCul_Time0	SensCul_Time1D	0	2.70576	inf
		SensCul_Time0	SensCul_Time5D	0	1.50325	inf
		SensCul_Time1D	SensCul_Time5D	2.70576	1.50325	-0.847948
Phvul.006G188400.1	Aluminium induced protein with YGL and LRDR motifs	SensCul_Time0	SensCul_Time1D	155.726	16.1511	-3.26931
		SensCul_Time0	SensCul_Time5D	155.726	58.8704	-1.4034
		SensCul_Time1D	SensCul_Time5D	16.1511	58.8704	1.86591
Phvul.006G196900.1	basic pathogenesis-related protein 1	SensCul_Time0	SensCul_Time1D	11.5914	129.76	3.48472
		SensCul_Time0	SensCul_Time5D	11.5914	617.752	5.7359
		SensCul_Time1D	SensCul_Time5D	129.76	617.752	2.25118
Phvul.006G197200.1	CAP (Cysteine-rich secretory proteins, Antigen 5, and Pathogenesis-related 1 protein) superfamily protein	SensCul_Time0	SensCul_Time1D	0.875144	11.3846	3.70141
		SensCul_Time0	SensCul_Time5D	0.875144	163.251	7.54335
		SensCul_Time1D	SensCul_Time5D	11.3846	163.251	3.84194
Phvul.006G202800.1		SensCul_Time0	SensCul_Time1D	27.8971	237.683	3.09085
		SensCul_Time0	SensCul_Time5D	27.8971	38.8101	0.476318
		SensCul_Time1D	SensCul_Time5D	237.683	38.8101	-2.61454
Phvul.006G207066.1	Peroxidase superfamily protein	SensCul_Time0	SensCul_Time1D	0	4.26892	inf
		SensCul_Time0	SensCul_Time5D	0	2.45033	inf
		SensCul_Time1D	SensCul_Time5D	4.26892	2.45033	-0.800892
Phvul.007G014600.1	myosin 1	SensCul_Time0	SensCul_Time1D	62.1617	11.2882	-2.46121
		SensCul_Time0	SensCul_Time5D	62.1617	39.9141	-0.639126
		SensCul_Time1D	SensCul_Time5D	11.2882	39.9141	1.82209
Phvul.007G039500.1	UDP-glucosyl transferase 84B1	SensCul_Time0	SensCul_Time1D	0	2.646	inf
		SensCul_Time0	SensCul_Time5D	0	0.20539	inf
		SensCul_Time1D	SensCul_Time5D	2.646	0.20539	-3.68738
Phvul.007G040900.1	Plant basic secretory protein (BSP) family protein	SensCul_Time0	SensCul_Time1D	6.44872	59.5126	3.20611
		SensCul_Time0	SensCul_Time5D	6.44872	221.114	5.09963
		SensCul_Time1D	SensCul_Time5D	59.5126	221.114	1.89352
Phvul.007G041000.1	Plant basic secretory protein (BSP) family protein	SensCul_Time0	SensCul_Time1D	3.00677	18.5729	2.62691
		SensCul_Time0	SensCul_Time5D	3.00677	126.824	5.39847
		SensCul_Time1D	SensCul_Time5D	18.5729	126.824	2.77155
Phvul.007G056000.1	Haloacid dehalogenase-like hydrolase (HAD) superfamily protein	SensCul_Time0	SensCul_Time1D	130.48	43.1763	-1.59552
		SensCul_Time0	SensCul_Time5D	130.48	399.303	1.61365
		SensCul_Time1D	SensCul_Time5D	43.1763	399.303	3.20917
Phvul.007G062000.1	Chlorophyll A-B binding family protein	SensCul_Time0	SensCul_Time1D	260.983	21.1474	-3.6254
		SensCul_Time0	SensCul_Time5D	260.983	175.151	-0.575355
		SensCul_Time1D	SensCul_Time5D	21.1474	175.151	3.05005
Phvul.007G076300.1	P-loop containing nucleoside triphosphate hydrolases superfamily protein	SensCul_Time0	SensCul_Time1D	4.86062	15.1666	1.64168
		SensCul_Time0	SensCul_Time5D	4.86062	29.253	2.58937
		SensCul_Time1D	SensCul_Time5D	15.1666	29.253	0.947691
Phvul.007G083500.1	gigantea protein (GI)	SensCul_Time0	SensCul_Time1D	16.7141	141.043	3.07699
		SensCul_Time0	SensCul_Time5D	16.7141	46.7399	1.48359
		SensCul_Time1D	SensCul_Time5D	141.043	46.7399	-1.59341
Phvul.007G091400.1	glycine-rich protein	SensCul_Time0	SensCul_Time1D	95.1102	550.77	2.53378
		SensCul_Time0	SensCul_Time5D	95.1102	20.0287	-2.24753
		SensCul_Time1D	SensCul_Time5D	550.77	20.0287	-4.78131
Phvul.007G093600.1	Seven transmembrane MLO family protein	SensCul_Time0	SensCul_Time1D	9.2117	75.7488	3.03968
		SensCul_Time0	SensCul_Time5D	9.2117	43.7514	2.24779
		SensCul_Time1D	SensCul_Time5D	75.7488	43.7514	-0.791892
Phvul.007G127800.1	ethylene response factor 1	SensCul_Time0	SensCul_Time1D	19.2191	30.1397	0.64913
		SensCul_Time0	SensCul_Time5D	19.2191	167.377	3.12249
		SensCul_Time1D	SensCul_Time5D	30.1397	167.377	2.47336
Phvul.007G162800.1	Homeodomain-like superfamily protein	SensCul_Time0	SensCul_Time1D	76.1112	9.92223	-2.93937
		SensCul_Time0	SensCul_Time5D	76.1112	57.1141	-0.414261
		SensCul_Time1D	SensCul_Time5D	9.92223	57.1141	2.52511
Phvul.007G185200.1	cysteine synthase D1	SensCul_Time0	SensCul_Time1D	7.98623	98.454	3.62386
		SensCul_Time0	SensCul_Time5D	7.98623	11.6899	0.549671
		SensCul_Time1D	SensCul_Time5D	98.454	11.6899	-3.07419
Phvul.007G222500.1	C-repeat/DRE binding factor 1	SensCul_Time0	SensCul_Time1D	0	4.12901	inf
		SensCul_Time0	SensCul_Time5D	0	6.69604	inf
		SensCul_Time1D	SensCul_Time5D	4.12901	6.69604	0.697512
Phvul.007G226300.1	permease, cytosine/purines, uracil, thiamine, allantoin family protein	SensCul_Time0	SensCul_Time1D	70.4034	13.8944	-2.34115
		SensCul_Time0	SensCul_Time5D	70.4034	46.828	-0.588274
		SensCul_Time1D	SensCul_Time5D	13.8944	46.828	1.75287
Phvul.007G228000.1	homogentisate phytyltransferase 1	SensCul_Time0	SensCul_Time1D	0	1.31083	inf
		SensCul_Time0	SensCul_Time5D	0	4.75465	inf
		SensCul_Time1D	SensCul_Time5D	1.31083	4.75465	1.85885
Phvul.007G241700.1		SensCul_Time0	SensCul_Time1D	4.52035	2.63947	-0.776182
		SensCul_Time0	SensCul_Time5D	4.52035	0	-inf
		SensCul_Time1D	SensCul_Time5D	2.63947	0	-inf
Phvul.007G243200.1	P-loop containing nucleoside triphosphate hydrolases superfamily protein	SensCul_Time0	SensCul_Time1D	4.35511	30.2369	2.79553
		SensCul_Time0	SensCul_Time5D	4.35511	21.5058	2.30395
		SensCul_Time1D	SensCul_Time5D	30.2369	21.5058	-0.491587
Phvul.007G256500.1	Transmembrane amino acid transporter family protein	SensCul_Time0	SensCul_Time1D	60.2764	12.7129	-2.2453
		SensCul_Time0	SensCul_Time5D	60.2764	61.5107	0.0292446
		SensCul_Time1D	SensCul_Time5D	12.7129	61.5107	2.27454
Phvul.007G260400.2	Concanavalin A-like lectin protein kinase family protein	SensCul_Time0	SensCul_Time1D	0	0.812079	inf
		SensCul_Time0	SensCul_Time5D	0	1.63081	inf
		SensCul_Time1D	SensCul_Time5D	0.812079	1.63081	1.00589
Phvul.007G270800.1	HAD superfamily, subfamily IIIB acid phosphatase	SensCul_Time0	SensCul_Time1D	1.24828	10.2199	3.03337
		SensCul_Time0	SensCul_Time5D	1.24828	0	-inf
		SensCul_Time1D	SensCul_Time5D	10.2199	0	-inf
Phvul.007G273000.1	ethylene response factor 1	SensCul_Time0	SensCul_Time1D	0	1.02773	inf
		SensCul_Time0	SensCul_Time5D	0	9.09796	inf
		SensCul_Time1D	SensCul_Time5D	1.02773	9.09796	3.14608
Phvul.007G276300.1		SensCul_Time0	SensCul_Time1D	18.2996	660.543	5.17377
		SensCul_Time0	SensCul_Time5D	18.2996	853.542	5.54358
		SensCul_Time1D	SensCul_Time5D	660.543	853.542	0.369809
Phvul.007G276500.1		SensCul_Time0	SensCul_Time1D	5.28023	93.1482	4.14086
		SensCul_Time0	SensCul_Time5D	5.28023	324.377	5.94093
		SensCul_Time1D	SensCul_Time5D	93.1482	324.377	1.80007
Phvul.007G280800.1	HXXXD-type acyl-transferase family protein	SensCul_Time0	SensCul_Time1D	37.079	111.29	1.58565
		SensCul_Time0	SensCul_Time5D	37.079	225.269	2.60297
		SensCul_Time1D	SensCul_Time5D	111.29	225.269	1.01732
Phvul.008G003500.1	Major facilitator superfamily protein	SensCul_Time0	SensCul_Time1D	14.2166	124.441	3.12981
		SensCul_Time0	SensCul_Time5D	14.2166	14.0012	-0.0220309
		SensCul_Time1D	SensCul_Time5D	124.441	14.0012	-3.15184
Phvul.008G022800.1	CONSTANS-like 2	SensCul_Time0	SensCul_Time1D	356.577	36.3313	-3.29493
		SensCul_Time0	SensCul_Time5D	356.577	296.441	-0.266467
		SensCul_Time1D	SensCul_Time5D	36.3313	296.441	3.02846
Phvul.008G052500.1	calreticulin 3	SensCul_Time0	SensCul_Time1D	16.5287	86.5083	2.38787
		SensCul_Time0	SensCul_Time5D	16.5287	95.4801	2.53023
		SensCul_Time1D	SensCul_Time5D	86.5083	95.4801	0.142361
Phvul.008G080000.2	Leucine-rich repeat protein kinase family protein	SensCul_Time0	SensCul_Time1D	0.6296	2.79505	2.15037
		SensCul_Time0	SensCul_Time5D	0.6296	51.1342	6.34371
		SensCul_Time1D	SensCul_Time5D	2.79505	51.1342	4.19334
Phvul.008G080101.1	Leucine-rich repeat protein kinase family protein	SensCul_Time0	SensCul_Time1D	0	3.29446	inf
		SensCul_Time0	SensCul_Time5D	0	44.705	inf
		SensCul_Time1D	SensCul_Time5D	3.29446	44.705	3.76232
Phvul.008G081800.1	WRKY DNA-binding protein 70	SensCul_Time0	SensCul_Time1D	36.3753	150.988	2.05341
		SensCul_Time0	SensCul_Time5D	36.3753	298.371	3.03607
		SensCul_Time1D	SensCul_Time5D	150.988	298.371	0.982669
Phvul.008G088700.2	Protein of unknown function (DUF567)	SensCul_Time0	SensCul_Time1D	0	0.891908	inf
		SensCul_Time0	SensCul_Time5D	0	7.8515	inf
		SensCul_Time1D	SensCul_Time5D	0.891908	7.8515	3.138
Phvul.008G088800.1	Protein of unknown function (DUF567)	SensCul_Time0	SensCul_Time1D	13.6093	82.0441	2.59181
		SensCul_Time0	SensCul_Time5D	13.6093	96.9016	2.83193
		SensCul_Time1D	SensCul_Time5D	82.0441	96.9016	0.240122
Phvul.008G109001.1	SGNH hydrolase-type esterase superfamily protein	SensCul_Time0	SensCul_Time1D	262.898	32.6224	-3.01057
		SensCul_Time0	SensCul_Time5D	262.898	10.9358	-4.58737
		SensCul_Time1D	SensCul_Time5D	32.6224	10.9358	-1.5768
Phvul.008G115800.1	Regulator of chromosome condensation (RCC1) family protein	SensCul_Time0	SensCul_Time1D	46.7059	4.66894	-3.32244
		SensCul_Time0	SensCul_Time5D	46.7059	29.5653	-0.659699
		SensCul_Time1D	SensCul_Time5D	4.66894	29.5653	2.66274
Phvul.008G169900.1		SensCul_Time0	SensCul_Time1D	0	11.5753	inf
		SensCul_Time0	SensCul_Time5D	0	29.6175	inf
		SensCul_Time1D	SensCul_Time5D	11.5753	29.6175	1.3554
Phvul.008G181900.1		SensCul_Time0	SensCul_Time1D	111.676	10.703	-3.38324
		SensCul_Time0	SensCul_Time5D	111.676	61.4295	-0.862318
		SensCul_Time1D	SensCul_Time5D	10.703	61.4295	2.52092
Phvul.008G194300.2	phytoene desaturation 1	SensCul_Time0	SensCul_Time1D	41.8889	13.7837	-1.60361
		SensCul_Time0	SensCul_Time5D	41.8889	59.6481	0.509905
		SensCul_Time1D	SensCul_Time5D	13.7837	59.6481	2.11351
Phvul.008G195800.1	PHYTOENE SYNTHASE	SensCul_Time0	SensCul_Time1D	176.174	21.3491	-3.04476
		SensCul_Time0	SensCul_Time5D	176.174	62.2637	-1.50054
		SensCul_Time1D	SensCul_Time5D	21.3491	62.2637	1.54421
Phvul.008G216600.1	glycine-rich protein 3	SensCul_Time0	SensCul_Time1D	25.3824	41.7459	0.717803
		SensCul_Time0	SensCul_Time5D	25.3824	166.341	2.71224
		SensCul_Time1D	SensCul_Time5D	41.7459	166.341	1.99444
Phvul.008G228000.1	HSP20-like chaperones superfamily protein	SensCul_Time0	SensCul_Time1D	27.5753	0	-inf
		SensCul_Time0	SensCul_Time5D	27.5753	9.2594	-1.57439
		SensCul_Time1D	SensCul_Time5D	0	9.2594	inf
Phvul.008G228700.2	subtilase family protein	SensCul_Time0	SensCul_Time1D	0	1.25441	inf
		SensCul_Time0	SensCul_Time5D	0	29.3272	inf
		SensCul_Time1D	SensCul_Time5D	1.25441	29.3272	4.54716
Phvul.008G229400.1	Subtilisin-like serine endopeptidase family protein	SensCul_Time0	SensCul_Time1D	15.9139	90.3979	2.506
		SensCul_Time0	SensCul_Time5D	15.9139	150.565	3.24203
		SensCul_Time1D	SensCul_Time5D	90.3979	150.565	0.736028
Phvul.008G231100.1		SensCul_Time0	SensCul_Time1D	7.32177	57.2342	2.96661
		SensCul_Time0	SensCul_Time5D	7.32177	10.8519	0.567679
		SensCul_Time1D	SensCul_Time5D	57.2342	10.8519	-2.39893
Phvul.008G232700.1	Calcium-dependent lipid-binding (CaLB domain) family protein	SensCul_Time0	SensCul_Time1D	0	1.56344	inf
		SensCul_Time0	SensCul_Time5D	0	8.43533	inf
		SensCul_Time1D	SensCul_Time5D	1.56344	8.43533	2.43172
Phvul.008G264700.1	alpha-crystallin domain 32.1	SensCul_Time0	SensCul_Time1D	3.43432	260.695	6.24619
		SensCul_Time0	SensCul_Time5D	3.43432	4.60136	0.422038
		SensCul_Time1D	SensCul_Time5D	260.695	4.60136	-5.82416
Phvul.008G267800.1	Translation initiation factor SUI1 family protein	SensCul_Time0	SensCul_Time1D	95.3132	161.012	0.75642
		SensCul_Time0	SensCul_Time5D	95.3132	26.692	-1.83627
		SensCul_Time1D	SensCul_Time5D	161.012	26.692	-2.59269
Phvul.008G273801.1	receptor like protein 40	SensCul_Time0	SensCul_Time1D	0	0.321375	inf
		SensCul_Time0	SensCul_Time5D	0	5.97289	inf
		SensCul_Time1D	SensCul_Time5D	0.321375	5.97289	4.2161
Phvul.009G008400.1	Photosystem II reaction center PsbP family protein	SensCul_Time0	SensCul_Time1D	42.5915	88.9818	1.06295
		SensCul_Time0	SensCul_Time5D	42.5915	20.2189	-1.07486
		SensCul_Time1D	SensCul_Time5D	88.9818	20.2189	-2.1378
Phvul.009G018300.1	GDSL-like Lipase/Acylhydrolase superfamily protein	SensCul_Time0	SensCul_Time1D	5.46295	0.233876	-4.54586
		SensCul_Time0	SensCul_Time5D	5.46295	0	-inf
		SensCul_Time1D	SensCul_Time5D	0.233876	0	-inf
Phvul.009G019400.1	DC1 domain-containing protein	SensCul_Time0	SensCul_Time1D	42.6914	11.5287	-1.88871
		SensCul_Time0	SensCul_Time5D	42.6914	159.407	1.9007
		SensCul_Time1D	SensCul_Time5D	11.5287	159.407	3.78941
Phvul.009G026800.1	Chaperone DnaJ-domain superfamily protein	SensCul_Time0	SensCul_Time1D	68.2916	13.8012	-2.30691
		SensCul_Time0	SensCul_Time5D	68.2916	36.0365	-0.922248
		SensCul_Time1D	SensCul_Time5D	13.8012	36.0365	1.38467
Phvul.009G045000.1	pseudo-response regulator 5	SensCul_Time0	SensCul_Time1D	2.30249	117.004	5.66722
		SensCul_Time0	SensCul_Time5D	2.30249	3.5723	0.633659
		SensCul_Time1D	SensCul_Time5D	117.004	3.5723	-5.03356
Phvul.009G053000.1	Plant invertase/pectin methylesterase inhibitor superfamily	SensCul_Time0	SensCul_Time1D	40.6382	7.94173	-2.35531
		SensCul_Time0	SensCul_Time5D	40.6382	13.4052	-1.60004
		SensCul_Time1D	SensCul_Time5D	7.94173	13.4052	0.755269
Phvul.009G061450.1	cytochrome P450, family 82, subfamily C, polypeptide 4	SensCul_Time0	SensCul_Time1D	0	0.0713132	inf
		SensCul_Time0	SensCul_Time5D	0	1.35494	inf
		SensCul_Time1D	SensCul_Time5D	0.0713132	1.35494	4.24792
Phvul.009G075100.1	branched-chain amino acid transaminase 2	SensCul_Time0	SensCul_Time1D	15.1842	5.66785	-1.42169
		SensCul_Time0	SensCul_Time5D	15.1842	94.688	2.64061
		SensCul_Time1D	SensCul_Time5D	5.66785	94.688	4.06231
Phvul.009G105600.1	P-loop containing nucleoside triphosphate hydrolases superfamily protein	SensCul_Time0	SensCul_Time1D	8.67579	49.8332	2.52204
		SensCul_Time0	SensCul_Time5D	8.67579	15.5914	0.845689
		SensCul_Time1D	SensCul_Time5D	49.8332	15.5914	-1.67635
Phvul.009G116500.2	basic chitinase	SensCul_Time0	SensCul_Time1D	27.3015	198.468	2.86186
		SensCul_Time0	SensCul_Time5D	27.3015	854.617	4.96823
		SensCul_Time1D	SensCul_Time5D	198.468	854.617	2.10637
Phvul.009G116700.1	basic chitinase	SensCul_Time0	SensCul_Time1D	12.4834	190.2	3.92944
		SensCul_Time0	SensCul_Time5D	12.4834	370.943	4.89312
		SensCul_Time1D	SensCul_Time5D	190.2	370.943	0.963679
Phvul.009G126800.1	PDI-like 1-2	SensCul_Time0	SensCul_Time1D	15.1152	120.291	2.99245
		SensCul_Time0	SensCul_Time5D	15.1152	63.7539	2.07651
		SensCul_Time1D	SensCul_Time5D	120.291	63.7539	-0.915945
Phvul.009G131000.1	Chalcone and stilbene synthase family protein	SensCul_Time0	SensCul_Time1D	0	0	0
		SensCul_Time0	SensCul_Time5D	0	5.21306	inf
		SensCul_Time1D	SensCul_Time5D	0	5.21306	inf
Phvul.009G133500.1		SensCul_Time0	SensCul_Time1D	0	2.08026	inf
		SensCul_Time0	SensCul_Time5D	0	4.3646	inf
		SensCul_Time1D	SensCul_Time5D	2.08026	4.3646	1.06909
Phvul.009G135800.1	pathogenesis-related family protein	SensCul_Time0	SensCul_Time1D	8.72518	232.248	4.73434
		SensCul_Time0	SensCul_Time5D	8.72518	34.074	1.96541
		SensCul_Time1D	SensCul_Time5D	232.248	34.074	-2.76892
Phvul.009G137600.1	sigma factor E	SensCul_Time0	SensCul_Time1D	82.3734	6.12382	-3.74968
		SensCul_Time0	SensCul_Time5D	82.3734	42.4485	-0.956466
		SensCul_Time1D	SensCul_Time5D	6.12382	42.4485	2.79321
Phvul.009G152200.1	Plant protein of unknown function (DUF869)	SensCul_Time0	SensCul_Time1D	5.52723	44.7948	3.0187
		SensCul_Time0	SensCul_Time5D	5.52723	12.789	1.21027
		SensCul_Time1D	SensCul_Time5D	44.7948	12.789	-1.80843
Phvul.009G162900.1	homolog of Medicago truncatula MTN3	SensCul_Time0	SensCul_Time1D	368.172	50.4292	-2.86805
		SensCul_Time0	SensCul_Time5D	368.172	316.111	-0.219945
		SensCul_Time1D	SensCul_Time5D	50.4292	316.111	2.6481
Phvul.009G211150.1		SensCul_Time0	SensCul_Time1D	21.6068	159.849	2.88715
		SensCul_Time0	SensCul_Time5D	21.6068	309.418	3.84
		SensCul_Time1D	SensCul_Time5D	159.849	309.418	0.952844
Phvul.009G220200.1	CBL-interacting protein kinase 1	SensCul_Time0	SensCul_Time1D	41.4117	5.14369	-3.00916
		SensCul_Time0	SensCul_Time5D	41.4117	35.4588	-0.223893
		SensCul_Time1D	SensCul_Time5D	5.14369	35.4588	2.78527
Phvul.009G220800.1	Cytidine/deoxycytidylate deaminase family protein	SensCul_Time0	SensCul_Time1D	113.877	10.9285	-3.38131
		SensCul_Time0	SensCul_Time5D	113.877	238.09	1.06403
		SensCul_Time1D	SensCul_Time5D	10.9285	238.09	4.44534
Phvul.009G227800.1	germin 3	SensCul_Time0	SensCul_Time1D	61.929	759.705	3.61675
		SensCul_Time0	SensCul_Time5D	61.929	61.45	-0.0112026
		SensCul_Time1D	SensCul_Time5D	759.705	61.45	-3.62795
Phvul.009G228300.1	Stress responsive alpha-beta barrel domain protein	SensCul_Time0	SensCul_Time1D	18.776	147.293	2.97173
		SensCul_Time0	SensCul_Time5D	18.776	83.1651	2.14709
		SensCul_Time1D	SensCul_Time5D	147.293	83.1651	-0.824642
Phvul.009G240666.1	Ankyrin repeat family protein	SensCul_Time0	SensCul_Time1D	0.750836	3.22346	2.10204
		SensCul_Time0	SensCul_Time5D	0.750836	29.3186	5.28718
		SensCul_Time1D	SensCul_Time5D	3.22346	29.3186	3.18513
Phvul.009G244100.1	cytochrome P450, family 81, subfamily D, polypeptide 3	SensCul_Time0	SensCul_Time1D	0	5.18706	inf
		SensCul_Time0	SensCul_Time5D	0	10.8462	inf
		SensCul_Time1D	SensCul_Time5D	5.18706	10.8462	1.0642
Phvul.009G256400.1	Glycosyl hydrolase superfamily protein	SensCul_Time0	SensCul_Time1D	25.0953	139.671	2.47655
		SensCul_Time0	SensCul_Time5D	25.0953	637.747	4.6675
		SensCul_Time1D	SensCul_Time5D	139.671	637.747	2.19095
Phvul.009G258500.1	photosystem I P subunit	SensCul_Time0	SensCul_Time1D	83.6526	611.281	2.86935
		SensCul_Time0	SensCul_Time5D	83.6526	73.6099	-0.184512
		SensCul_Time1D	SensCul_Time5D	611.281	73.6099	-3.05387
Phvul.009G259650.1	Homeodomain-like superfamily protein	SensCul_Time0	SensCul_Time1D	359.221	7.91983	-5.50326
		SensCul_Time0	SensCul_Time5D	359.221	225.397	-0.672401
		SensCul_Time1D	SensCul_Time5D	7.91983	225.397	4.83086
Phvul.010G006500.1	SOUL heme-binding family protein	SensCul_Time0	SensCul_Time1D	74.1798	12.6122	-2.5562
		SensCul_Time0	SensCul_Time5D	74.1798	54.369	-0.448242
		SensCul_Time1D	SensCul_Time5D	12.6122	54.369	2.10796
Phvul.010G012800.1	P-glycoprotein 21	SensCul_Time0	SensCul_Time1D	0.492446	1.70426	1.79111
		SensCul_Time0	SensCul_Time5D	0.492446	15.17	4.94511
		SensCul_Time1D	SensCul_Time5D	1.70426	15.17	3.154
Phvul.010G014800.1	Haloacid dehalogenase-like hydrolase (HAD) superfamily protein	SensCul_Time0	SensCul_Time1D	291.027	11.858	-4.61722
		SensCul_Time0	SensCul_Time5D	291.027	235.675	-0.304353
		SensCul_Time1D	SensCul_Time5D	11.858	235.675	4.31286
Phvul.010G015400.1	delta 1-pyrroline-5-carboxylate synthase 2	SensCul_Time0	SensCul_Time1D	27.2853	16.4988	-0.725759
		SensCul_Time0	SensCul_Time5D	27.2853	88.155	1.69192
		SensCul_Time1D	SensCul_Time5D	16.4988	88.155	2.41768
Phvul.010G021700.1	vacuolar iron transporter (VIT) family protein	SensCul_Time0	SensCul_Time1D	0	5.60054	inf
		SensCul_Time0	SensCul_Time5D	0	6.53529	inf
		SensCul_Time1D	SensCul_Time5D	5.60054	6.53529	0.222685
Phvul.010G022600.2	cytochrome P450, family 82, subfamily C, polypeptide 4	SensCul_Time0	SensCul_Time1D	29.9748	5.79502	-2.37086
		SensCul_Time0	SensCul_Time5D	29.9748	78.6547	1.39178
		SensCul_Time1D	SensCul_Time5D	5.79502	78.6547	3.76265
Phvul.010G022700.1	cytochrome P450, family 82, subfamily G, polypeptide 1	SensCul_Time0	SensCul_Time1D	8.62542	11.1744	0.373538
		SensCul_Time0	SensCul_Time5D	8.62542	82.0147	3.24922
		SensCul_Time1D	SensCul_Time5D	11.1744	82.0147	2.87568
Phvul.010G025800.1	Protein of unknown function (DUF506)	SensCul_Time0	SensCul_Time1D	32.7852	3.67861	-3.15581
		SensCul_Time0	SensCul_Time5D	32.7852	50.8631	0.633575
		SensCul_Time1D	SensCul_Time5D	3.67861	50.8631	3.78938
Phvul.010G039300.1	alkenal reductase	SensCul_Time0	SensCul_Time1D	114.35	16.7268	-2.77322
		SensCul_Time0	SensCul_Time5D	114.35	87.5771	-0.38483
		SensCul_Time1D	SensCul_Time5D	16.7268	87.5771	2.38839
Phvul.010G059000.1	HAD superfamily, subfamily IIIB acid phosphatase	SensCul_Time0	SensCul_Time1D	9.7314	20.2421	1.05664
		SensCul_Time0	SensCul_Time5D	9.7314	100.608	3.36995
		SensCul_Time1D	SensCul_Time5D	20.2421	100.608	2.31331
Phvul.010G076500.1	ALC-interacting protein 1	SensCul_Time0	SensCul_Time1D	0	0.833005	inf
		SensCul_Time0	SensCul_Time5D	0	1.584	inf
		SensCul_Time1D	SensCul_Time5D	0.833005	1.584	0.927178
Phvul.010G078258.1	alanine:glyoxylate aminotransferase 3	SensCul_Time0	SensCul_Time1D	34.1668	8.79934	-1.95713
		SensCul_Time0	SensCul_Time5D	34.1668	48.8415	0.515513
		SensCul_Time1D	SensCul_Time5D	8.79934	48.8415	2.47264
Phvul.010G089600.1	UDP-N-acetylglucosamine (UAA) transporter family	SensCul_Time0	SensCul_Time1D	4.64142	0	-inf
		SensCul_Time0	SensCul_Time5D	4.64142	5.42732	0.225674
		SensCul_Time1D	SensCul_Time5D	0	5.42732	inf
Phvul.010G096800.1		SensCul_Time0	SensCul_Time1D	0	0.44197	inf
		SensCul_Time0	SensCul_Time5D	0	5.1577	inf
		SensCul_Time1D	SensCul_Time5D	0.44197	5.1577	3.54471
Phvul.010G097000.1	AT hook motif DNA-binding family protein	SensCul_Time0	SensCul_Time1D	4.28969	40.229	3.22929
		SensCul_Time0	SensCul_Time5D	4.28969	16.5268	1.94586
		SensCul_Time1D	SensCul_Time5D	40.229	16.5268	-1.28343
Phvul.010G128900.1	Cytochrome P450 superfamily protein	SensCul_Time0	SensCul_Time1D	13.9208	64.1395	2.20397
		SensCul_Time0	SensCul_Time5D	13.9208	100.369	2.85
		SensCul_Time1D	SensCul_Time5D	64.1395	100.369	0.646028
Phvul.010G129900.1	germin-like protein 1	SensCul_Time0	SensCul_Time1D	271.22	1286.8	2.24626
		SensCul_Time0	SensCul_Time5D	271.22	32.775	-3.04879
		SensCul_Time1D	SensCul_Time5D	1286.8	32.775	-5.29505
Phvul.010G134000.1		SensCul_Time0	SensCul_Time1D	0	7.92891	inf
		SensCul_Time0	SensCul_Time5D	0	39.8467	inf
		SensCul_Time1D	SensCul_Time5D	7.92891	39.8467	2.32927
Phvul.010G135151.1	lipoxygenase 1	SensCul_Time0	SensCul_Time1D	0	1.12217	inf
		SensCul_Time0	SensCul_Time5D	0	1.28703	inf
		SensCul_Time1D	SensCul_Time5D	1.12217	1.28703	0.197758
Phvul.010G140800.1	Pyridoxal phosphate phosphatase-related protein	SensCul_Time0	SensCul_Time1D	64.0067	3.46524	-4.20719
		SensCul_Time0	SensCul_Time5D	64.0067	3.65599	-4.12989
		SensCul_Time1D	SensCul_Time5D	3.46524	3.65599	0.0773078
Phvul.010G140900.1	Pyridoxal phosphate phosphatase-related protein	SensCul_Time0	SensCul_Time1D	8.43627	0	-inf
		SensCul_Time0	SensCul_Time5D	8.43627	1.05087	-3.00502
		SensCul_Time1D	SensCul_Time5D	0	1.05087	inf
Phvul.010G144200.1	HAD superfamily, subfamily IIIB acid phosphatase	SensCul_Time0	SensCul_Time1D	3.89353	0.137269	-4.826
		SensCul_Time0	SensCul_Time5D	3.89353	0	-inf
		SensCul_Time1D	SensCul_Time5D	0.137269	0	-inf
Phvul.010G156300.1	post-illumination chlorophyll fluorescence increase	SensCul_Time0	SensCul_Time1D	63.0364	730.227	3.53409
		SensCul_Time0	SensCul_Time5D	63.0364	78.5438	0.317311
		SensCul_Time1D	SensCul_Time5D	730.227	78.5438	-3.21678
Phvul.010G162700.1	hydroxycinnamoyl-CoA shikimate/quinate hydroxycinnamoyl transferase	SensCul_Time0	SensCul_Time1D	20.4537	11.1795	-0.871501
		SensCul_Time0	SensCul_Time5D	20.4537	58.4101	1.51386
		SensCul_Time1D	SensCul_Time5D	11.1795	58.4101	2.38536
Phvul.011G002300.1	Acyl-CoA N-acyltransferases (NAT) superfamily protein	SensCul_Time0	SensCul_Time1D	308.551	41.6352	-2.88963
		SensCul_Time0	SensCul_Time5D	308.551	166.005	-0.894283
		SensCul_Time1D	SensCul_Time5D	41.6352	166.005	1.99535
Phvul.011G005300.1	Plant invertase/pectin methylesterase inhibitor superfamily protein	SensCul_Time0	SensCul_Time1D	21.0004	282.911	3.75186
		SensCul_Time0	SensCul_Time5D	21.0004	66.1588	1.65552
		SensCul_Time1D	SensCul_Time5D	282.911	66.1588	-2.09634
Phvul.011G007900.1	Leucine-rich repeat receptor-like protein kinase family protein	SensCul_Time0	SensCul_Time1D	0	0.246476	inf
		SensCul_Time0	SensCul_Time5D	0	1.39555	inf
		SensCul_Time1D	SensCul_Time5D	0.246476	1.39555	2.50132
Phvul.011G016100.1	mitochondrion-localized small heat shock protein 23.6	SensCul_Time0	SensCul_Time1D	144.19	5.49687	-4.71322
		SensCul_Time0	SensCul_Time5D	144.19	55.6543	-1.37341
		SensCul_Time1D	SensCul_Time5D	5.49687	55.6543	3.33981
Phvul.011G016300.1	phosphate starvation-induced gene 3	SensCul_Time0	SensCul_Time1D	136.88	16.8556	-3.02161
		SensCul_Time0	SensCul_Time5D	136.88	46.4954	-1.55775
		SensCul_Time1D	SensCul_Time5D	16.8556	46.4954	1.46387
Phvul.011G018000.1	GroES-like zinc-binding dehydrogenase family protein	SensCul_Time0	SensCul_Time1D	10.3587	52.3474	2.33728
		SensCul_Time0	SensCul_Time5D	10.3587	30.029	1.53551
		SensCul_Time1D	SensCul_Time5D	52.3474	30.029	-0.801763
Phvul.011G033200.1	Protein of unknown function (DUF803)	SensCul_Time0	SensCul_Time1D	9.85657	54.8098	2.47528
		SensCul_Time0	SensCul_Time5D	9.85657	17.6485	0.840386
		SensCul_Time1D	SensCul_Time5D	54.8098	17.6485	-1.63489
Phvul.011G050000.1		SensCul_Time0	SensCul_Time1D	13.9843	212.978	3.92882
		SensCul_Time0	SensCul_Time5D	13.9843	60.4771	2.11258
		SensCul_Time1D	SensCul_Time5D	212.978	60.4771	-1.81624
Phvul.011G056500.1	lipoxygenase 2	SensCul_Time0	SensCul_Time1D	14.0594	804.135	5.83783
		SensCul_Time0	SensCul_Time5D	14.0594	173.781	3.62766
		SensCul_Time1D	SensCul_Time5D	804.135	173.781	-2.21017
Phvul.011G060300.1	UDP-glucosyl transferase 76E11	SensCul_Time0	SensCul_Time1D	0	0.228098	inf
		SensCul_Time0	SensCul_Time5D	0	2.69514	inf
		SensCul_Time1D	SensCul_Time5D	0.228098	2.69514	3.56264
Phvul.011G077900.1	Glycosyl hydrolase superfamily protein	SensCul_Time0	SensCul_Time1D	8.38006	49.7409	2.5694
		SensCul_Time0	SensCul_Time5D	8.38006	537.655	6.00358
		SensCul_Time1D	SensCul_Time5D	49.7409	537.655	3.43418
Phvul.011G102700.1	small and basic intrinsic protein 1A	SensCul_Time0	SensCul_Time1D	343.575	4.09553	-6.39043
		SensCul_Time0	SensCul_Time5D	343.575	89.8218	-1.93549
		SensCul_Time1D	SensCul_Time5D	4.09553	89.8218	4.45494
Phvul.011G109600.1	myb domain protein 15	SensCul_Time0	SensCul_Time1D	0	1.54529	inf
		SensCul_Time0	SensCul_Time5D	0	4.63057	inf
		SensCul_Time1D	SensCul_Time5D	1.54529	4.63057	1.58331
Phvul.011G109700.1	myb domain protein 14	SensCul_Time0	SensCul_Time1D	0	0.422498	inf
		SensCul_Time0	SensCul_Time5D	0	2.52874	inf
		SensCul_Time1D	SensCul_Time5D	0.422498	2.52874	2.5814
Phvul.011G130500.1	ATP synthase protein I -related	SensCul_Time0	SensCul_Time1D	12.1935	92.2178	2.91893
		SensCul_Time0	SensCul_Time5D	12.1935	13.2308	0.117779
		SensCul_Time1D	SensCul_Time5D	92.2178	13.2308	-2.80115
Phvul.011G132700.2		SensCul_Time0	SensCul_Time1D	1.36695	10.8321	2.98627
		SensCul_Time0	SensCul_Time5D	1.36695	0	-inf
		SensCul_Time1D	SensCul_Time5D	10.8321	0	-inf
Phvul.011G134600.2	Plant protein of unknown function (DUF828)	SensCul_Time0	SensCul_Time1D	15.7987	77.5874	2.29602
		SensCul_Time0	SensCul_Time5D	15.7987	13.8981	-0.184922
		SensCul_Time1D	SensCul_Time5D	77.5874	13.8981	-2.48094
Phvul.011G158500.1	UDP-glucosyl transferase 85A3	SensCul_Time0	SensCul_Time1D	63.5325	11.4643	-2.47035
		SensCul_Time0	SensCul_Time5D	63.5325	28.9087	-1.13599
		SensCul_Time1D	SensCul_Time5D	11.4643	28.9087	1.33436
Phvul.011G167300.1	chitinase A	SensCul_Time0	SensCul_Time1D	2.22589	10.7451	2.27123
		SensCul_Time0	SensCul_Time5D	2.22589	109.55	5.62106
		SensCul_Time1D	SensCul_Time5D	10.7451	109.55	3.34983
Phvul.011G183700.1	MLP-like protein 43	SensCul_Time0	SensCul_Time1D	198.763	34.6177	-2.52147
		SensCul_Time0	SensCul_Time5D	198.763	73.1342	-1.44244
		SensCul_Time1D	SensCul_Time5D	34.6177	73.1342	1.07904
Phvul.L002132.1	ammonium transporter 1;2	SensCul_Time0	SensCul_Time1D	139.312	25.4444	-2.4529
		SensCul_Time0	SensCul_Time5D	139.312	86.9335	-0.68034
		SensCul_Time1D	SensCul_Time5D	25.4444	86.9335	1.77256
Phvul.L007143.1		SensCul_Time0	SensCul_Time1D	11.5656	0	-inf
		SensCul_Time0	SensCul_Time5D	11.5656	7.00504	-0.723371
		SensCul_Time1D	SensCul_Time5D	0	7.00504	inf
