# Supplementary material for: Comparative transcriptome provides molecular insight into defense-associated mechanisms against spider mite in resistant and susceptible common bean cultivars
Source: PLoS One. 2020 Feb 4;15(2):e0228680. doi: 10.1371/journal.pone.0228680 (PMC6999899; doi:10.1371/journal.pone.0228680)
Supplement: S3 Table — (XLSX) [file pone.0228680.s003.xlsx]

## Sheet: S3 Table  
S3 Table: List of DEGs between cultivars at first time point
Gene ID	Annotation	FPKM value_susceptible cultivar	FPKM value_resistant cultivar	log2(fold change)
Phvul.001G012800.1	dihydroflavonol 4-reductase	0	9.51388	inf
Phvul.001G119200.1		6.58731	0	-inf
Phvul.001G137800.2	Ribosomal RNA processing Brix domain protein	8.30117	0	-inf
Phvul.001G156900.1	alpha/beta-Hydrolases superfamily protein	19.4917	120.001	2.62211
Phvul.001G205900.1	TSPO(outer membrane tryptophan-rich sensory protein)-related	0	7.31177	inf
Phvul.002G022200.1	methyl esterase 10	64.5157	0	-inf
Phvul.002G130666.1	LRR and NB-ARC domains-containing disease resistance protein	2.82705	0	-inf
Phvul.002G134500.1		5.77393	0	-inf
Phvul.002G134600.1	Mono-/di-acylglycerol lipase, N-terminal;Lipase, class 3	4.32846	0	-inf
Phvul.002G184400.1	senescence-related gene 1	3.00908	0	-inf
Phvul.002G204900.1	Pyridoxal phosphate (PLP)-dependent transferases superfamily protein	0	4.94579	inf
Phvul.002G241400.1	glutathione S-transferase tau 7	395.807	64.237	-2.62332
Phvul.002G305200.1	S-adenosyl-L-methionine-dependent methyltransferases superfamily protein	0	27.5771	inf
Phvul.003G094000.2	zinc finger protein-related	6.12695	0	-inf
Phvul.003G111400.1	acyl-activating enzyme 7	72.3378	322.074	2.15457
Phvul.003G136200.1	alpha/beta-Hydrolases superfamily protein	0	12.4908	inf
Phvul.003G206100.1	cytochrome P450, family 71, subfamily A, polypeptide 26	0	9.31361	inf
Phvul.003G214375.1	cytochrome P450, family 706, subfamily A, polypeptide 4	106.515	13.5311	-2.97671
Phvul.003G217400.1		5.13487	0	-inf
Phvul.003G229000.1	nitrate transporter 1.5	27.952	246.263	3.13918
Phvul.003G240300.1	FAD-dependent oxidoreductase family protein	8.48844	73.8029	3.12011
Phvul.003G246800.1	ASYMMETRIC LEAVES 2-like 1	0	14.388	inf
Phvul.003G247601.1	Disease resistance protein (CC-NBS-LRR class) family	2.00201	0	-inf
Phvul.003G281400.1	XH/XS domain-containing protein	4.80486	0	-inf
Phvul.004G021200.1	cytochrome P450, family 82, subfamily C, polypeptide 4	0	1.88477	inf
Phvul.004G050550.1	Eukaryotic aspartyl protease family protein	1.92025	0	-inf
Phvul.004G088500.1		11.2563	0	-inf
Phvul.004G142600.1	receptor like protein 15	2.09104	0	-inf
Phvul.004G154950.1		0	97.6562	inf
Phvul.004G155100.1	receptor serine/threonine kinase, putative	14.4208	0	-inf
Phvul.005G009900.1	ARM repeat superfamily protein	0	8.14156	inf
Phvul.005G021200.1	DNA ligase 1	0	16.2605	inf
Phvul.005G047150.1	Ankyrin repeat family protein	0	6.28568	inf
Phvul.005G058600.1	MLP-like protein 43	31.7304	0	-inf
Phvul.005G063900.1	cytochrome P450, family 72, subfamily A, polypeptide 7	0	7.69802	inf
Phvul.005G093400.1	disease resistance protein (TIR-NBS-LRR class)	0	4.21931	inf
Phvul.005G108750.1	HXXXD-type acyl-transferase family protein	9.47487	0	-inf
Phvul.005G157300.1	casein kinase 1-like protein 2	0	9.80519	inf
Phvul.006G028300.1		696.438	115.397	-2.59339
Phvul.006G033300.1	receptor-like protein kinase 1	5.35399	0	-inf
Phvul.006G035300.1		5.84035	0	-inf
Phvul.006G061950.1	acyl-CoA oxidase 1	13.6927	0	-inf
Phvul.006G087500.1	glutathione S-transferase F11	0	13.4239	inf
Phvul.006G116700.1		8.51613	0	-inf
Phvul.006G156000.1	Terpenoid cyclases family protein	0	9.73544	inf
Phvul.006G206000.1	metacaspase 3	3.61503	0	-inf
Phvul.007G017100.1	FAD/NAD(P)-binding oxidoreductase family protein	5.43703	298.712	5.77979
Phvul.007G020600.1	UDP-glucosyl transferase 73B5	0	3.35278	inf
Phvul.007G020700.1	UDP-glucosyl transferase 73B5	0	23.6697	inf
Phvul.007G040700.1	S-methyl-5-thioribose kinase	126.294	14.4663	-3.12602
Phvul.007G069800.2	CAP160 protein	0	3.51668	inf
Phvul.007G070300.1	Concanavalin A-like lectin protein kinase family protein	18.4748	0	-inf
Phvul.007G106300.1	cytochrome P450, family 76, subfamily C, polypeptide 4	478.203	70.1968	-2.76815
Phvul.007G171333.1	basic helix-loop-helix (bHLH) DNA-binding superfamily protein	0	1.44749	inf
Phvul.007G258900.1		130.777	22.1998	-2.55849
Phvul.007G273600.1		0	20.2753	inf
Phvul.008G026700.1	Malectin/receptor-like protein kinase family protein	0	8.55085	inf
Phvul.008G026900.1	Malectin/receptor-like protein kinase family protein	0	7.72463	inf
Phvul.008G038200.1	myb domain protein 113	0	13.662	inf
Phvul.008G109466.1		3.23704	0	-inf
Phvul.008G111000.1	Pentatricopeptide repeat (PPR) superfamily protein	7.50964	0	-inf
Phvul.008G117900.1	Myzus persicae-induced lipase 1	4.32915	0	-inf
Phvul.008G128300.1	nositol transporter 3	0	7.47494	inf
Phvul.008G151900.1	UDP-Glycosyltransferase superfamily protein	0	11.4957	inf
Phvul.008G159000.1	O-fucosyltransferase family protein	0	5.52976	inf
Phvul.008G180500.1	Eukaryotic aspartyl protease family protein	5.19042	0	-inf
Phvul.008G209214.1		6.11886	0	-inf
Phvul.008G210814.1	receptor like protein 47	0	6.90913	inf
Phvul.008G260000.1	Plant protein of unknown function (DUF828)	0	19.0632	inf
Phvul.009G061400.1	cytochrome P450, family 82, subfamily C, polypeptide 4	0	3.24569	inf
Phvul.009G074900.1	Early-responsive to dehydration stress protein (ERD4)	0	6.53461	inf
Phvul.009G131000.1	Chalcone and stilbene synthase family protein	0	6.42642	inf
Phvul.009G131900.1	wall-associated kinase 2	3.7729	0	-inf
Phvul.009G207800.1	NAD(P)-linked oxidoreductase superfamily protein	0	5.4017	inf
Phvul.010G010900.1	cytochrome P450, family 83, subfamily B, polypeptide 1	230.181	21.8508	-3.39701
Phvul.010G016000.1	rubisco activase	25.9281	311.341	3.58591
Phvul.010G023400.1		0	63.0591	inf
Phvul.010G029800.1	Disease resistance protein (TIR-NBS-LRR class) family	2.45335	0	-inf
Phvul.010G064700.1	NB-ARC domain-containing disease resistance protein	1.8343	0	-inf
Phvul.010G107400.1	BCL-2-associated athanogene 6	29.8459	153.092	2.35879
Phvul.010G110050.1		13.0179	0	-inf
Phvul.010G132100		0	1.25567	inf
Phvul.010G132433.1	Disease resistance protein (TIR-NBS-LRR class)	0	1.25567	inf
Phvul.010G134700.1	lipoxygenase 1	8.88128	0	-inf
Phvul.011G028600.1	serine carboxypeptidase-like 35	0	5.65478	inf
Phvul.011G037100.1	SAUR-like auxin-responsive protein family	44.01	0	-inf
Phvul.011G044000.1	Glucose-1-phosphate adenylyltransferase family protein	61.1353	373.418	2.61071
Phvul.011G056500.1	lipoxygenase 2	12.8835	346.487	4.7492
Phvul.011G092300.1	fatty acid reductase 1	7.11962	0	-inf
Phvul.011G101750.1	diacylglycerol kinase 4	7.6863	0	-inf
Phvul.011G118000.1	RING/U-box superfamily protein	3.32208	0	-inf
Phvul.011G127200.1	Glycosyl hydrolase family 47 protein	3.75368	0	-inf
Phvul.011G183000.1	MLP-like protein 43	52.7589	0	-inf
Phvul.L001985.1	Plant transposase (Ptta/En/Spm family)	0	6.34041	inf
