# Supplementary material for: Comparative transcriptome provides molecular insight into defense-associated mechanisms against spider mite in resistant and susceptible common bean cultivars
Source: PLoS One. 2020 Feb 4;15(2):e0228680. doi: 10.1371/journal.pone.0228680 (PMC6999899; doi:10.1371/journal.pone.0228680)
Supplement: S4 Table — (XLSX) [file pone.0228680.s004.xlsx]

## Sheet: S4 Table  
S4 Table: List of DEGs between cultivars at second time point
Gene ID	Annotation	FPKM value_susceptible cultivar	FPKM value_resistant cultivar	log2(fold change)
Phvul.001G027900.1		12.764	0	-inf
Phvul.001G097200.1	PEBP (phosphatidylethanolamine-binding protein) family protein	17.3419	0	-inf
Phvul.001G119200.1		7.10192	0	-inf
Phvul.001G137800.2	Ribosomal RNA processing Brix domain protein	11.892	0	-inf
Phvul.001G183400.1	PLATZ transcription factor family protein	4.55649	0	-inf
Phvul.002G146100.1	UDP-glucosyl transferase 85A2	0	3.96731	inf
Phvul.002G153100.1	non-yellowing 1	13.2483	107.509	3.02058
Phvul.002G212100.1		0	26.6636	inf
Phvul.002G323100.1	disease resistance protein (TIR-NBS-LRR class), putative	0	3.2202	inf
Phvul.002G323400.2	disease resistance protein (TIR-NBS-LRR class), putative	0	3.8176	inf
Phvul.003G002926.1	NB-ARC domain-containing disease resistance protein	0	2.34415	inf
Phvul.003G010700.1	allene oxide synthase	6.17925	102.525	4.0524
Phvul.003G068200.1	CheY-like two-component responsive regulator family protein	2.74719	0	-inf
Phvul.003G087300.1	Plant transposase (Ptta/En/Spm family)	0	6.42148	inf
Phvul.003G094000.2	zinc finger protein-related	8.21819	0	-inf
Phvul.003G136200.1	alpha/beta-Hydrolases superfamily protein	0	15.6719	inf
Phvul.003G147700.1	Xyloglucan endotransglucosylase/hydrolase family protein	23.7277	209.892	3.14501
Phvul.003G206100.1	cytochrome P450, family 71, subfamily A, polypeptide 26	0	31.6219	inf
Phvul.003G218500.1	nitrate transporter 1.1	11.2788	90.8224	3.00944
Phvul.003G229000.1	nitrate transporter 1.5	7.09314	62.4387	3.13795
Phvul.003G246800.1	ASYMMETRIC LEAVES 2-like 1	0	21.5145	inf
Phvul.003G254500.1	RAD-like 1	17.6242	0	-inf
Phvul.003G281400.1	XH/XS domain-containing protein	5.83802	0	-inf
Phvul.003G285800.1		0	6.31363	inf
Phvul.004G013300.1	NB-ARC domain-containing disease resistance protein	0	2.15871	inf
Phvul.004G023066.1	ABC transporter family protein	3.38314	0	-inf
Phvul.004G046400.1	disease resistance protein (TIR-NBS-LRR class), putative	0	6.82721	inf
Phvul.004G049600.1	2-oxoglutarate (2OG) and Fe(II)-dependent oxygenase superfamily protein	0	5.9894	inf
Phvul.004G058700.1	disease resistance protein (TIR-NBS-LRR class), putative	2.95895	0	-inf
Phvul.004G155100.1	receptor serine/threonine kinase, putative	13.7415	0	-inf
Phvul.004G155500.1	PR5-like receptor kinase	3.5187	0	-inf
Phvul.004G165266.1	RNA helicase family protein	21.7271	0	-inf
Phvul.004G165332.1	RNA helicase family protein	21.7271	0	-inf
Phvul.005G009900.1	ARM repeat superfamily protein	0	5.55904	inf
Phvul.005G021100.2	DNA ligase 1	0	16.0942	inf
Phvul.005G047150.1	Ankyrin repeat family protein	0	18.6709	inf
Phvul.005G058600.1	MLP-like protein 43	14.4797	0	-inf
Phvul.005G063900.1	cytochrome P450, family 72, subfamily A, polypeptide 7	0	19.0407	inf
Phvul.005G070600.1		0	8.96836	inf
Phvul.005G098533.1	Pentatricopeptide repeat (PPR) superfamily protein	16.3573	0	-inf
Phvul.005G099500.1	FASCICLIN-like arabinoogalactan 9	54.3213	261.94	2.26965
Phvul.005G108750.1	HXXXD-type acyl-transferase family protein	8.098	0	-inf
Phvul.005G111300.1	xyloglucan endotransglucosylase/hydrolase 9	25.6369	523.832	4.35281
Phvul.005G157300.1	casein kinase 1-like protein 2	0	9.93883	inf
Phvul.005G167700.1	cysteine-rich RLK (RECEPTOR-like protein kinase) 10	0	3.28673	inf
Phvul.006G028500.1	phytochrome interacting factor 4	0	36.0728	inf
Phvul.006G035300.1		7.83129	0	-inf
Phvul.006G041600.1	Ankyrin repeat family protein	0	1.64251	inf
Phvul.006G055900.1	GroES-like family protein	11.1614	0	-inf
Phvul.006G055950.1	DNA polymerase epsilon catalytic subunit	11.1614	0	-inf
Phvul.006G061950.1	acyl-CoA oxidase 1	15.4023	0	-inf
Phvul.006G079000.1	non-specific phospholipase C1	5.73815	0	-inf
Phvul.006G127400.1		0	3.58482	inf
Phvul.006G137500.1	wall associated kinase-like 4	0	2.91444	inf
Phvul.006G156000.1	Terpenoid cyclases family protein	0	8.72878	inf
Phvul.006G174000.1		10.6636	0	-inf
Phvul.006G188400.1	Aluminium induced protein with YGL and LRDR motifs	16.8165	128.044	2.92869
Phvul.007G017100.1	FAD/NAD(P)-binding oxidoreductase family protein	11.4182	125.26	3.45553
Phvul.007G020700.1	UDP-glucosyl transferase 73B5	0	16.1563	inf
Phvul.007G033301.1	nucleolar RNA-binding Nop10p family protein	9.57597	0	-inf
Phvul.007G040700.1	S-methyl-5-thioribose kinase	166.441	14.4329	-3.52757
Phvul.007G055600.1	PLAT/LH2 domain-containing lipoxygenase family protein	12.8043	69.7832	2.44625
Phvul.007G087550.1	disease resistance family protein / LRR family protein	0	6.12585	inf
Phvul.007G116200.1		36.4489	0	-inf
Phvul.007G186500.1	N-MYC downregulated-like 1	16.1544	96.2496	2.57485
Phvul.007G213500.1	Plant invertase/pectin methylesterase inhibitor superfamily protein	0	10.4729	inf
Phvul.007G215200.1	Heat shock protein DnaJ with tetratricopeptide repeat	29.4925	158.7	2.42788
Phvul.007G217300.1		3.58012	0	-inf
Phvul.007G273600.1		0	12.1856	inf
Phvul.008G020400.1	TCP family transcription factor	0	3.8719	inf
Phvul.008G026700.1	Malectin/receptor-like protein kinase family protein	0	13.7832	inf
Phvul.008G026900.1	Malectin/receptor-like protein kinase family protein	0	5.75888	inf
Phvul.008G027200.1	Malectin/receptor-like protein kinase family protein	0	9.31389	inf
Phvul.008G031200.10	NB-ARC domain-containing disease resistance protein	39.9018	9.2623	-2.10701
Phvul.008G071300.3	NB-ARC domain-containing disease resistance protein	0.886096	33.5012	5.24061
Phvul.008G083500.1	Tetratricopeptide repeat (TPR)-like superfamily protein	8.99906	0	-inf
Phvul.008G088400.2	Protein of unknown function (DUF567)	0	13.1012	inf
Phvul.008G109466.1		4.6729	0	-inf
Phvul.008G111000.1	Pentatricopeptide repeat (PPR) superfamily protein	7.86224	0	-inf
Phvul.008G127237.1	S-locus lectin protein kinase family protein	6.43745	0	-inf
Phvul.008G135400.1	Glycosyl hydrolase superfamily protein	0	23.3827	inf
Phvul.008G144700.1	LOB domain-containing protein 25	8.76703	0	-inf
Phvul.008G151900.1	UDP-Glycosyltransferase superfamily protein	0	7.82187	inf
Phvul.008G154713.1		13.5073	2.10885	-2.67921
Phvul.008G159000.1	O-fucosyltransferase family protein	0	2.38157	inf
Phvul.008G160400.1	RHD SIX-LIKE 1	0	15.3962	inf
Phvul.008G175800.2	Phosphate-responsive 1 family protein	24.7982	152.94	2.62466
Phvul.008G178100.1	2-oxoglutarate (2OG) and Fe(II)-dependent oxygenase superfamily protein	0	22.7637	inf
Phvul.008G201900.1	calcium-dependent protein kinase 17	3.1377	0	-inf
Phvul.008G204200.1	Ankyrin repeat family protein	5.9037	0	-inf
Phvul.008G229500.1	Subtilisin-like serine endopeptidase family protein	173.958	6.84033	-4.66853
Phvul.008G265300.1	Ras-related small GTP-binding family protein	4.89547	0	-inf
Phvul.009G074900.1	Early-responsive to dehydration stress protein (ERD4)	0	3.15491	inf
Phvul.009G084750.1	DNA-directed DNA polymerases	2.67962	0	-inf
Phvul.009G128132.1	ATPase family associated with various cellular activities (AAA)	5.26828	0	-inf
Phvul.009G174000.1		390.335	37.256	-3.38917
Phvul.009G180501.1	polygalacturonase inhibiting protein 1	31.468	329.613	3.38881
Phvul.009G256400.1	Glycosyl hydrolase superfamily protein	145.439	19.8399	-2.87394
Phvul.009G258600.1	O-methyltransferase 1	0	8.68726	inf
Phvul.010G010900.1	cytochrome P450, family 83, subfamily B, polypeptide 1	259.196	4.10783	-5.97952
Phvul.010G050300.1		13.8894	0	-inf
Phvul.010G060200.1	Protein of unknown function (DUF567)	9.47151	0	-inf
Phvul.010G062700.1	RING/U-box superfamily protein	21.2842	0	-inf
Phvul.010G064700.1	NB-ARC domain-containing disease resistance protein	1.95467	0	-inf
Phvul.010G110050.1		15.4337	0	-inf
Phvul.010G132100.1		0	14.2282	inf
Phvul.010G132433.1	Disease resistance protein (TIR-NBS-LRR class)	0	14.2282	inf
Phvul.010G135000.1	lipoxygenase 1	310.707	4.58183	-6.08349
Phvul.011G028501.1	transducin family protein / WD-40 repeat family protein	7.56972	0	-inf
Phvul.011G044000.1	Glucose-1-phosphate adenylyltransferase family protein	36.221	338.547	3.22446
Phvul.011G070700.1	pseudo-response regulator 3	39.3008	0	-inf
Phvul.011G092300.1	fatty acid reductase 1	8.41939	0	-inf
Phvul.011G100900.1	alpha/beta-Hydrolases superfamily protein	4.37298	0	-inf
Phvul.011G107000.1	xyloglucan endotransglucosylase/hydrolase 9	22.4779	585.323	4.70265
Phvul.011G118000.1	RING/U-box superfamily protein	5.11116	0	-inf
Phvul.011G140300.1	disease resistance protein (TIR-NBS-LRR class), putative	0	1.53441	inf
Phvul.011G150950.1	S-locus lectin protein kinase family protein	5.17664	0	-inf
Phvul.011G164400.1	ankyrin	0	13.8411	inf
Phvul.011G175950.1		4.32522	0	-inf
Phvul.011G183832.1	MLP-like protein 43	43.4736	0	-inf
Phvul.011G195400.1	NB-ARC domain-containing disease resistance protein	1.57336	0	-inf
Phvul.L000201.1		0	1.83751	inf
Phvul.L001985.1	Plant transposase (Ptta/En/Spm family)	0	13.4285	inf
Phvul.L010843.1	Leucine-rich repeat (LRR) family protein	22.4565	179.956	3.00244
