# Supplementary material for: Comparative transcriptome provides molecular insight into defense-associated mechanisms against spider mite in resistant and susceptible common bean cultivars
Source: PLoS One. 2020 Feb 4;15(2):e0228680. doi: 10.1371/journal.pone.0228680 (PMC6999899; doi:10.1371/journal.pone.0228680)
Supplement: S5 Table — (XLSX) [file pone.0228680.s005.xlsx]

## Sheet: S5 Table  
S5 Table: List of DEGs between cultivars at third time point
Gene ID	Annotation	FPKM value_susceptible cultivar	FPKM value_resistant cultivar	log2(fold change)
Phvul.001G004000.1	cinnamyl alcohol dehydrogenase 9	74.9818	8.86737	-3.07996
Phvul.001G026700.1	salt tolerance zinc finger	48.517	361.779	2.89855
Phvul.001G040000.1	Concanavalin A-like lectin protein kinase family protein	0	6.70257	inf
Phvul.001G040500.1	Concanavalin A-like lectin protein kinase family protein	0	3.31893	inf
Phvul.001G048500.1	PR5-like receptor kinase	0	4.78266	inf
Phvul.001G049101.1	Protein kinase superfamily protein	0	2.81796	inf
Phvul.001G069232.1	receptor serine/threonine kinase, putative	0	1.42855	inf
Phvul.001G069248.1	receptor serine/threonine kinase, putative	0	13.5856	inf
Phvul.001G071300.1	Protein kinase superfamily protein	0	1.90455	inf
Phvul.001G091000.1	senescence-related gene 3	5.37068	91.9811	4.09816
Phvul.001G119200.1		9.35042	0	-inf
Phvul.001G138100.2	splicing endonuclease 1	0	10.0642	inf
Phvul.001G139600.1	cytochrome P450, family 93, subfamily D, polypeptide 1	2.32982	0	-inf
Phvul.001G250300.1	Heavy metal transport/detoxification superfamily protein	5.50361	0	-inf
Phvul.002G062100.1		8.09897	0	-inf
Phvul.002G096200.1		0	4.07781	inf
Phvul.002G096500.1	UDP-glucosyl transferase 72E1	33.4311	777.762	4.54007
Phvul.002G099300.1	ZPR1 zinc-finger domain protein	0	12.3727	inf
Phvul.002G134500.1		4.85046	0	-inf
Phvul.002G152700.1	leucoanthocyanidin dioxygenase	0	3.58384	inf
Phvul.002G259604.1		3.49188	0	-inf
Phvul.002G278900.1		4.54228	0	-inf
Phvul.002G305200.1	S-adenosyl-L-methionine-dependent methyltransferases superfamily protein	0	10.6969	inf
Phvul.002G310500.1	sugar transporter 14	0	2.3799	inf
Phvul.003G047100.1	UDP-glycosyltransferase 73B4	2.4577	0	-inf
Phvul.003G095400.1	alpha/beta-Hydrolases superfamily protein	8.02271	0	-inf
Phvul.003G123566.1	ubiquitin 4	22.7569	134.979	2.56836
Phvul.003G136200.1	alpha/beta-Hydrolases superfamily protein	0	14.7566	inf
Phvul.003G182700.1	K-box region and MADS-box transcription factor family protein	5.9733	0	-inf
Phvul.003G229000.1	nitrate transporter 1.5	25.4895	214.426	3.0725
Phvul.003G240300.1	FAD-dependent oxidoreductase family protein	13.1572	101.561	2.94843
Phvul.003G262400.1	zinc transporter 10 precursor	3.22434	0	-inf
Phvul.003G268700.1	Calcium-dependent phosphotriesterase superfamily protein	16.0351	106.946	2.73758
Phvul.003G285800.1		0	7.28397	inf
Phvul.003G297266.1		10.3069	0	-inf
Phvul.004G013100.2	NB-ARC domain-containing disease resistance protein	0	7.84152	inf
Phvul.004G013350.1	NB-ARC domain-containing disease resistance protein	0	5.60147	inf
Phvul.004G050550.1	Eukaryotic aspartyl protease family protein	1.63574	0	-inf
Phvul.004G058400.1	PQ-loop repeat family protein / transmembrane family protein	5.11097	0	-inf
Phvul.004G088500.1		10.6991	0	-inf
Phvul.004G090800.1	Peroxidase superfamily protein	0	3.95353	inf
Phvul.004G114700.1	disease resistance family protein / LRR family protein	0	6.97629	inf
Phvul.004G117350.1		0	6.60713	inf
Phvul.004G142500.1	receptor like protein 21	0	34.6571	inf
Phvul.004G154950.1		0	80.1536	inf
Phvul.004G158800.1	Dehydrin family protein	0	21.6206	inf
Phvul.005G001000.1	cellulose synthase like G1	4.54041	0	-inf
Phvul.005G009900.1	ARM repeat superfamily protein	0	14.2393	inf
Phvul.005G021200.1	DNA ligase 1	0	11.2838	inf
Phvul.005G032500.1	Disease resistance-responsive (dirigent-like protein) family protein	24.2215	0	-inf
Phvul.005G040300.1	debranching enzyme 1	0	2.40652	inf
Phvul.005G053200.1	glutathione S-transferase TAU 19	17.6328	0	-inf
Phvul.005G063500.2	cytochrome P450, family 72, subfamily A, polypeptide 14	12.6274	0	-inf
Phvul.005G063900.1	cytochrome P450, family 72, subfamily A, polypeptide 7	0	35.9574	inf
Phvul.005G071300.1	low-molecular-weight cysteine-rich 68	0	16.6891	inf
Phvul.005G074700.1	ethylene responsive element binding factor 4	18.3148	181.108	3.30577
Phvul.005G078800.1	Leucine-rich repeat transmembrane protein kinase	0	6.53142	inf
Phvul.005G088600.1	Calcium-binding EF-hand family protein	100.125	768.967	2.94112
Phvul.005G093400.1	disease resistance protein (TIR-NBS-LRR class)	0	6.47391	inf
Phvul.005G107100.1	Transducin/WD40 repeat-like superfamily protein	0	2.62821	inf
Phvul.005G108750.1	HXXXD-type acyl-transferase family protein	12.9286	0	-inf
Phvul.005G117900.1	NB-ARC domain-containing disease resistance protein	0	4.3401	inf
Phvul.005G167700.1	cysteine-rich RLK (RECEPTOR-like protein kinase) 10	0	8.86015	inf
Phvul.006G028300.1		1073.17	128.026	-3.06736
Phvul.006G054500.2	cytochrome P450, family 71, subfamily B, polypeptide 35	9.86551	0	-inf
Phvul.006G075600.1	Peroxidase superfamily protein	0	6.69824	inf
Phvul.006G098300.1	HXXXD-type acyl-transferase family protein	0	3.63555	inf
Phvul.006G098600.1	HXXXD-type acyl-transferase family protein	109.607	15.6281	-2.81012
Phvul.006G127400.1		0	12.6738	inf
Phvul.006G183100.1	erf domain protein 9	34.2137	216.54	2.66198
Phvul.006G197100.1	CAP (Cysteine-rich secretory proteins, Antigen 5, and Pathogenesis-related 1 protein) superfamily protein	0	363.991	inf
Phvul.006G206000.1	metacaspase 3	2.27698	0	-inf
Phvul.006G210900.1		4.03041	0	-inf
Phvul.007G009100.1	3-ketoacyl-CoA synthase 19	0	2.74234	inf
Phvul.007G016700.1	FAD/NAD(P)-binding oxidoreductase family protein	7.25078	0	-inf
Phvul.007G020600.1	UDP-glucosyl transferase 73B5	0	1.41786	inf
Phvul.007G040200.1	SPX domain gene 2	0	14.998	inf
Phvul.007G056000.1	Haloacid dehalogenase-like hydrolase (HAD) superfamily protein	409.846	73.9352	-2.47075
Phvul.007G080200.1	Protein of unknown function (DUF793)	11.1004	82.2573	2.88953
Phvul.007G120134.1		10.0003	0	-inf
Phvul.007G135400.1	Fe superoxide dismutase 2	131.958	955.549	2.85626
Phvul.007G163950.1		11.3208	0	-inf
Phvul.007G203400.1	galactinol synthase 2	10.7503	101.603	3.24049
Phvul.007G217300.1		3.0314	0	-inf
Phvul.008G011400.1	heat shock protein 70	0	3.17907	inf
Phvul.008G026900.1	Malectin/receptor-like protein kinase family protein	0	5.02998	inf
Phvul.008G044600.1	Leucine-rich repeat receptor-like protein kinase family protein	0	3.74984	inf
Phvul.008G044701.1	Leucine-rich repeat receptor-like protein kinase family protein	0	15.0686	inf
Phvul.008G060100.1	ferric reduction oxidase 2	3.50819	0	-inf
Phvul.008G088100.1	HEAT repeat ;WD domain, G-beta repeat protein protein	2.65653	0	-inf
Phvul.008G088400.2	Protein of unknown function (DUF567)	0	43.4465	inf
Phvul.008G089400.1	Protein of unknown function (DUF567)	7.55219	0	-inf
Phvul.008G109200.1	receptor like protein 9	17.1632	0	-inf
Phvul.008G111000.1	Pentatricopeptide repeat (PPR) superfamily protein	9.90777	0	-inf
Phvul.008G117900.1	Myzus persicae-induced lipase 1	7.47187	0	-inf
Phvul.008G141500.10	SNF2 domain-containing protein / helicase domain-containing protein	1.35952	0	-inf
Phvul.008G207300.1	Late embryogenesis abundant (LEA) hydroxyproline-rich glycoprotein family	8.98348	164.774	4.19707
Phvul.008G209214.1		10.5045	0	-inf
Phvul.008G216800.1		262.093	50.5512	-2.37426
Phvul.008G225500.1	ortholog of sugar beet HS1 PRO-1 2	17.4358	131.041	2.9099
Phvul.008G229100.1	Subtilisin-like serine endopeptidase family protein	131.734	4.57023	-4.84922
Phvul.008G229200.1	subtilase 4.12	10.7266	0	-inf
Phvul.008G229500.1	Subtilisin-like serine endopeptidase family protein	346.865	3.79987	-6.51228
Phvul.008G256900.1		0	6.58317	inf
Phvul.008G259800.1	Protein phosphatase 2C family protein	19.8489	168.798	3.08817
Phvul.008G260000.1	Plant protein of unknown function (DUF828)	0	4.3636	inf
Phvul.009G048800.1	YELLOW STRIPE like 3	5.20467	69.4798	3.73872
Phvul.009G070800.1	salt tolerance zinc finger	66.2285	583.838	3.14004
Phvul.009G074900.1	Early-responsive to dehydration stress protein (ERD4)	0	3.52829	inf
Phvul.009G080000.1	WRKY DNA-binding protein 50	0	8.26259	inf
Phvul.009G084750.1	DNA-directed DNA polymerases	1.44042	0	-inf
Phvul.009G207800.1	NAD(P)-linked oxidoreductase superfamily protein	0	11.4111	inf
Phvul.009G210332.1	flavin-dependent monooxygenase 1	14.2684	0	-inf
Phvul.009G216100.1	inositol transporter 2	2.38912	0	-inf
Phvul.009G217250.1		19.1789	0	-inf
Phvul.009G258600.1	O-methyltransferase 1	0	35.891	inf
Phvul.010G010900.1	cytochrome P450, family 83, subfamily B, polypeptide 1	236.57	23.0723	-3.35803
Phvul.010G016000.1	rubisco activase	9.43126	173.121	4.19819
Phvul.010G023400.1		0	23.3507	inf
Phvul.010G026350.1		0	12.6592	inf
Phvul.010G027100.1	Disease resistance protein (TIR-NBS-LRR class) family	1.70258	0	-inf
Phvul.010G050300.1		14.2885	0	-inf
Phvul.010G058401.1	alpha-galactosidase 1	21.4067	0	-inf
Phvul.010G062700.1	RING/U-box superfamily protein	33.0703	0	-inf
Phvul.010G062900.1	methyltransferases	8.70053	127.656	3.87501
Phvul.010G064700.1	NB-ARC domain-containing disease resistance protein	1.72638	0	-inf
Phvul.010G072000.1	SPX domain gene 3	0	2.97933	inf
Phvul.010G110050.1		14.3666	0	-inf
Phvul.010G134900.1	lipoxygenase 1	132.581	10.0066	-3.72785
Phvul.010G145500.1	NADP-malic enzyme 4	3.61977	0	-inf
Phvul.011G005200.1	Plant invertase/pectin methylesterase inhibitor superfamily protein	30.4471	275.275	3.17649
Phvul.011G017200.1	gamma-tocopherol methyltransferase	17.7738	122.815	2.78866
Phvul.011G025100.1	Transmembrane amino acid transporter family protein	22.3301	130.491	2.54689
Phvul.011G028600.1	serine carboxypeptidase-like 35	0	11.3408	inf
Phvul.011G037000.1	SAUR-like auxin-responsive protein family	15.8049	0	-inf
Phvul.011G037100.1	SAUR-like auxin-responsive protein family	16.6138	0	-inf
Phvul.011G049550.1	Ribosomal protein S5 domain 2-like superfamily protein	4.15013	0	-inf
Phvul.011G060600.1		8.17032	0	-inf
Phvul.011G062400.1	zinc finger (C3HC4-type RING finger) family protein	11.0385	194.993	4.1428
Phvul.011G092300.1	fatty acid reductase 1	4.2345	0	-inf
Phvul.011G097400.1	Polynucleotidyl transferase, ribonuclease H-like superfamily protein	62.2463	576.94	3.21236
Phvul.011G118000.1	RING/U-box superfamily protein	4.09524	0	-inf
Phvul.011G125200.1	erf domain protein 9	33.1677	254.578	2.94025
Phvul.011G131900.1	SAUR-like auxin-responsive protein family	13.3016	0	-inf
Phvul.011G133500.1	SAUR-like auxin-responsive protein family	19.9426	0	-inf
Phvul.011G173801.1	NB-ARC domain-containing disease resistance protein	4.40434	0	-inf
Phvul.011G177100.1	hydroxymethylbilane synthase	4.7145	0	-inf
Phvul.011G183000.1	MLP-like protein 43	50.6535	0	-inf
Phvul.011G212900.1	C2H2-type zinc finger family protein	3.6836	0	-inf
