# Supplementary material for: Comparative transcriptome provides molecular insight into defense-associated mechanisms against spider mite in resistant and susceptible common bean cultivars
Source: PLoS One. 2020 Feb 4;15(2):e0228680. doi: 10.1371/journal.pone.0228680 (PMC6999899; doi:10.1371/journal.pone.0228680)
Supplement: S6 Table — (XLSX) [file pone.0228680.s006.xlsx]

## Sheet: S6 Table  
S6 Table: Distribution of KEGG enriched pathways for DEGs between cultivars at first time point
#Term	Database	ID	Input number	Background number	P-Value	Corrected P-Value	Input	Hyperlink
Flavonoid biosynthesis	KEGG PATHWAY	ath00941	3	21	4.24e-05	0.0019	AT4G26220|DFR|TT4	http://www.genome.jp/kegg-bin/show_pathway?ath00941/ath:AT5G42800%09red/ath:AT5G13930%09red/ath:AT4G26220%09red
Biosynthesis of secondary metabolites	KEGG PATHWAY	ath01110	11	1076	0.000238	0.00574	BAS|APL3|DGK4|CYP83B1|DFR|EMB1075|LOX2|AT4G26220|CYP82C4|TT4|ACX1	http://www.genome.jp/kegg-bin/show_pathway?ath01110/ath:AT4G31500%09red/ath:AT4G16760%09red/ath:AT1G43710%09red/ath:AT1G78950%09red/ath:AT4G39210%09red/ath:AT5G42800%09red/ath:AT5G57690%09red/ath:AT5G13930%09red/ath:AT3G45140%09red/ath:AT4G26220%09red/ath:AT4G31940%09red
Linoleic acid metabolism	KEGG PATHWAY	ath00591	2	9	0.000428	0.00902	LOX2|LOX1	http://www.genome.jp/kegg-bin/show_pathway?ath00591/ath:AT1G55020%09red/ath:AT3G45140%09red
alpha-Linolenic acid metabolism	KEGG PATHWAY	ath00592	2	36	0.00521	0.0527	ACX1|LOX2	http://www.genome.jp/kegg-bin/show_pathway?ath00592/ath:AT4G16760%09red/ath:AT3G45140%09red
Stilbenoid, diarylheptanoid and gingerol biosynthesis	KEGG PATHWAY	ath00945	2	46	0.00821	0.0729	AT4G26220|CYP82C4	http://www.genome.jp/kegg-bin/show_pathway?ath00945/ath:AT4G26220%09red/ath:AT4G31940%09red
Peroxisome	KEGG PATHWAY	ath04146	2	87	0.0265	0.139	At5g22500|ACX1	http://www.genome.jp/kegg-bin/show_pathway?ath04146/ath:AT4G16760%09red/ath:AT5G22500%09red
Glutathione metabolism	KEGG PATHWAY	ath00480	2	93	0.0298	0.146	GSTF11|GSTU7	http://www.genome.jp/kegg-bin/show_pathway?ath00480/ath:AT3G03190%09red/ath:AT2G29420%09red
Metabolic pathways	KEGG PATHWAY	ath01100	10	1910	0.0441	0.178	APL3|DGK4|TT4|MTK|CYP82C4|LOX2|EMB1075|AT4G26220|DFR|ACX1	http://www.genome.jp/kegg-bin/show_pathway?ath01100/ath:AT1G49820%09red/ath:AT4G16760%09red/ath:AT1G43710%09red/ath:AT4G39210%09red/ath:AT5G42800%09red/ath:AT5G57690%09red/ath:AT5G13930%09red/ath:AT3G45140%09red/ath:AT4G26220%09red/ath:AT4G31940%09red
Histidine metabolism	KEGG PATHWAY	ath00340	1	18	0.0525	0.192	EMB1075	http://www.genome.jp/kegg-bin/show_pathway?ath00340/ath:AT1G43710%09red
Glucosinolate biosynthesis	KEGG PATHWAY	ath00966	1	19	0.0552	0.194	CYP83B1	http://www.genome.jp/kegg-bin/show_pathway?ath00966/ath:AT4G31500%09red
Sesquiterpenoid and triterpenoid biosynthesis	KEGG PATHWAY	ath00909	1	23	0.0658	0.212	BAS	http://www.genome.jp/kegg-bin/show_pathway?ath00909/ath:AT1G78950%09red
Cutin, suberine and wax biosynthesis	KEGG PATHWAY	ath00073	1	28	0.079	0.23	At5g22500	http://www.genome.jp/kegg-bin/show_pathway?ath00073/ath:AT5G22500%09red
Biosynthesis of unsaturated fatty acids	KEGG PATHWAY	ath01040	1	29	0.0816	0.235	ACX1	http://www.genome.jp/kegg-bin/show_pathway?ath01040/ath:AT4G16760%09red
Circadian rhythm - plant	KEGG PATHWAY	ath04712	1	36	0.0997	0.252	TT4	http://www.genome.jp/kegg-bin/show_pathway?ath04712/ath:AT5G13930%09red
Mismatch repair	KEGG PATHWAY	ath03430	1	39	0.107	0.26	LIG1	http://www.genome.jp/kegg-bin/show_pathway?ath03430/ath:AT1G08130%09red
Fatty acid degradation	KEGG PATHWAY	ath00071	1	41	0.112	0.266	ACX1	http://www.genome.jp/kegg-bin/show_pathway?ath00071/ath:AT4G16760%09red
Phenylalanine metabolism	KEGG PATHWAY	ath00360	1	42	0.115	0.269	AT4G26220	http://www.genome.jp/kegg-bin/show_pathway?ath00360/ath:AT4G26220%09red
Base excision repair	KEGG PATHWAY	ath03410	1	43	0.117	0.270936	LIG1	http://www.genome.jp/kegg-bin/show_pathway?ath03410/ath:AT1G08130%09red
Limonene and pinene degradation	KEGG PATHWAY	ath00903	1	44	0.119904	0.274987	CYP82C4	http://www.genome.jp/kegg-bin/show_pathway?ath00903/ath:AT4G31940%09red
Tryptophan metabolism	KEGG PATHWAY	ath00380	1	46	0.12489	0.278712	CYP83B1	http://www.genome.jp/kegg-bin/show_pathway?ath00380/ath:AT4G31500%09red
DNA replication	KEGG PATHWAY	ath03030	1	50	0.134779	0.281672	LIG1	http://www.genome.jp/kegg-bin/show_pathway?ath03030/ath:AT1G08130%09red
Glycerolipid metabolism	KEGG PATHWAY	ath00561	1	53	0.142123	0.291443	DGK4	http://www.genome.jp/kegg-bin/show_pathway?ath00561/ath:AT5G57690%09red
Fatty acid metabolism	KEGG PATHWAY	ath01212	1	67	0.17559	0.326807	ACX1	http://www.genome.jp/kegg-bin/show_pathway?ath01212/ath:AT4G16760%09red
Phosphatidylinositol signaling system	KEGG PATHWAY	ath04070	1	68	0.17793	0.327021	DGK4	http://www.genome.jp/kegg-bin/show_pathway?ath04070/ath:AT5G57690%09red
Nucleotide excision repair	KEGG PATHWAY	ath03420	1	69	0.180264	0.328844	LIG1	http://www.genome.jp/kegg-bin/show_pathway?ath03420/ath:AT1G08130%09red
2-Oxocarboxylic acid metabolism	KEGG PATHWAY	ath01210	1	74	0.191836	0.339503	CYP83B1	http://www.genome.jp/kegg-bin/show_pathway?ath01210/ath:AT4G31500%09red
Glycerophospholipid metabolism	KEGG PATHWAY	ath00564	1	86	0.218956	0.371396	DGK4	http://www.genome.jp/kegg-bin/show_pathway?ath00564/ath:AT5G57690%09red
Cysteine and methionine metabolism	KEGG PATHWAY	ath00270	1	112	0.27467	0.419077	MTK	http://www.genome.jp/kegg-bin/show_pathway?ath00270/ath:AT1G49820%09red
Amino sugar and nucleotide sugar metabolism	KEGG PATHWAY	ath00520	1	135	0.320673	0.461298	APL3	http://www.genome.jp/kegg-bin/show_pathway?ath00520/ath:AT4G39210%09red
Phenylpropanoid biosynthesis	KEGG PATHWAY	ath00940	1	157	0.361977	0.492557	AT4G26220	http://www.genome.jp/kegg-bin/show_pathway?ath00940/ath:AT4G26220%09red
Starch and sucrose metabolism	KEGG PATHWAY	ath00500	1	202	0.438893	0.555692	APL3	http://www.genome.jp/kegg-bin/show_pathway?ath00500/ath:AT4G39210%09red
Protein processing in endoplasmic reticulum	KEGG PATHWAY	ath04141	1	212	0.454701	0.56803	AT1G27520	http://www.genome.jp/kegg-bin/show_pathway?ath04141/ath:AT1G27520%09red
Plant hormone signal transduction	KEGG PATHWAY	ath04075	1	271	0.539404	0.636406	AT4G38840	http://www.genome.jp/kegg-bin/show_pathway?ath04075/ath:AT4G38840%09red
