# Supplementary material for: Comparative transcriptome provides molecular insight into defense-associated mechanisms against spider mite in resistant and susceptible common bean cultivars
Source: PLoS One. 2020 Feb 4;15(2):e0228680. doi: 10.1371/journal.pone.0228680 (PMC6999899; doi:10.1371/journal.pone.0228680)
Supplement: S7 Table — (XLSX) [file pone.0228680.s007.xlsx]

## Sheet: S7 Table  
S7 Table: Distribution of KEGG enriched pathways for DEGs between cultivars at second time point
#Term	Database	ID	Input number	Background number	P-Value	Corrected P-Value	Input	Hyperlink
DNA replication	KEGG PATHWAY	ath03030	4	50	4.31e-05	0.0119	ICU2|EMB1968|TIL1|LIG1	http://www.genome.jp/kegg-bin/show_pathway?ath03030/ath:AT5G67100%09red/ath:AT1G08130%09red/ath:AT1G21690%09red/ath:AT1G08260%09red
Linoleic acid metabolism	KEGG PATHWAY	ath00591	2	9	0.000688	0.0348	LOX5|LOX1	http://www.genome.jp/kegg-bin/show_pathway?ath00591/ath:AT3G22400%09red/ath:AT1G55020%09red
Nucleotide excision repair	KEGG PATHWAY	ath03420	3	69	0.00224	0.0466	EMB1968|TIL1|LIG1	http://www.genome.jp/kegg-bin/show_pathway?ath03420/ath:AT1G08130%09red/ath:AT1G21690%09red/ath:AT1G08260%09red
alpha-Linolenic acid metabolism	KEGG PATHWAY	ath00592	2	36	0.00825	0.0878	AOS|ACX1	http://www.genome.jp/kegg-bin/show_pathway?ath00592/ath:AT4G16760%09red/ath:AT5G42650%09red
Circadian rhythm - plant	KEGG PATHWAY	ath04712	2	36	0.00825	0.0878	TSF|PRR3	http://www.genome.jp/kegg-bin/show_pathway?ath04712/ath:AT4G20370%09red/ath:AT5G60100%09red
Mismatch repair	KEGG PATHWAY	ath03430	2	39	0.00956	0.0989	EMB1968|LIG1	http://www.genome.jp/kegg-bin/show_pathway?ath03430/ath:AT1G08130%09red/ath:AT1G21690%09red
Base excision repair	KEGG PATHWAY	ath03410	2	43	0.0114	0.106	TIL1|LIG1	http://www.genome.jp/kegg-bin/show_pathway?ath03410/ath:AT1G08130%09red/ath:AT1G08260%09red
Peroxisome	KEGG PATHWAY	ath04146	2	87	0.0409	0.174	At5g22500|ACX1	http://www.genome.jp/kegg-bin/show_pathway?ath04146/ath:AT4G16760%09red/ath:AT5G22500%09red
Pyrimidine metabolism	KEGG PATHWAY	ath00240	2	116	0.0674	0.203	ICU2|TIL1	http://www.genome.jp/kegg-bin/show_pathway?ath00240/ath:AT5G67100%09red/ath:AT1G08260%09red
Glucosinolate biosynthesis	KEGG PATHWAY	ath00966	1	19	0.0695	0.205	CYP83B1	http://www.genome.jp/kegg-bin/show_pathway?ath00966/ath:AT4G31500%09red
Sesquiterpenoid and triterpenoid biosynthesis	KEGG PATHWAY	ath00909	1	23	0.0828	0.225	BAS	http://www.genome.jp/kegg-bin/show_pathway?ath00909/ath:AT1G78950%09red
ABC transporters	KEGG PATHWAY	ath02010	1	26	0.0926	0.238	ABCB15	http://www.genome.jp/kegg-bin/show_pathway?ath02010/ath:AT3G28345%09red
Biosynthesis of secondary metabolites	KEGG PATHWAY	ath01110	7	1076	0.095	0.240783	BAS|APL3|OMT1|CYP83B1|NPC1|AOS|ACX1	http://www.genome.jp/kegg-bin/show_pathway?ath01110/ath:AT5G54160%09red/ath:AT1G07230%09red/ath:AT4G31500%09red/ath:AT5G42650%09red/ath:AT4G16760%09red/ath:AT1G78950%09red/ath:AT4G39210%09red
Ether lipid metabolism	KEGG PATHWAY	ath00565	1	27	0.0958863	0.24104	NPC1	http://www.genome.jp/kegg-bin/show_pathway?ath00565/ath:AT1G07230%09red
Cutin, suberine and wax biosynthesis	KEGG PATHWAY	ath00073	1	28	0.0991369	0.246243	At5g22500	http://www.genome.jp/kegg-bin/show_pathway?ath00073/ath:AT5G22500%09red
Biosynthesis of unsaturated fatty acids	KEGG PATHWAY	ath01040	1	29	0.102376	0.250827	ACX1	http://www.genome.jp/kegg-bin/show_pathway?ath01040/ath:AT4G16760%09red
Purine metabolism	KEGG PATHWAY	ath00230	2	158	0.112983	0.269507	ICU2|TIL1	http://www.genome.jp/kegg-bin/show_pathway?ath00230/ath:AT5G67100%09red/ath:AT1G08260%09red
Plant-pathogen interaction	KEGG PATHWAY	ath04626	2	167	0.123574	0.277898	CPK17|At4g26090	http://www.genome.jp/kegg-bin/show_pathway?ath04626/ath:AT5G12180%09red/ath:AT4G26090%09red
Fatty acid degradation	KEGG PATHWAY	ath00071	1	41	0.140358	0.302562	ACX1	http://www.genome.jp/kegg-bin/show_pathway?ath00071/ath:AT4G16760%09red
Tryptophan metabolism	KEGG PATHWAY	ath00380	1	46	0.15571	0.320922	CYP83B1	http://www.genome.jp/kegg-bin/show_pathway?ath00380/ath:AT4G31500%09red
Fructose and mannose metabolism	KEGG PATHWAY	ath00051	1	64	0.208763	0.380918	MAN7	http://www.genome.jp/kegg-bin/show_pathway?ath00051/ath:AT5G66460%09red
Fatty acid metabolism	KEGG PATHWAY	ath01212	1	67	0.217279	0.388719	ACX1	http://www.genome.jp/kegg-bin/show_pathway?ath01212/ath:AT4G16760%09red
Inositol phosphate metabolism	KEGG PATHWAY	ath00562	1	68	0.220097	0.389776	NPC1	http://www.genome.jp/kegg-bin/show_pathway?ath00562/ath:AT1G07230%09red
2-Oxocarboxylic acid metabolism	KEGG PATHWAY	ath01210	1	74	0.236797	0.403393	CYP83B1	http://www.genome.jp/kegg-bin/show_pathway?ath01210/ath:AT4G31500%09red
Plant hormone signal transduction	KEGG PATHWAY	ath04075	2	271	0.257029	0.424704	PIF4|TCH4	http://www.genome.jp/kegg-bin/show_pathway?ath04075/ath:AT5G57560%09red/ath:AT2G43010%09red
Glycerophospholipid metabolism	KEGG PATHWAY	ath00564	1	86	0.269143	0.431031	NPC1	http://www.genome.jp/kegg-bin/show_pathway?ath00564/ath:AT1G07230%09red
Ribosome biogenesis in eukaryotes	KEGG PATHWAY	ath03008	1	100	0.305167	0.466598	NOP10	http://www.genome.jp/kegg-bin/show_pathway?ath03008/ath:AT2G20490%09red
Cysteine and methionine metabolism	KEGG PATHWAY	ath00270	1	112	0.334642	0.495528	MTK	http://www.genome.jp/kegg-bin/show_pathway?ath00270/ath:AT1G49820%09red
Metabolic pathways	KEGG PATHWAY	ath01100	8	1910	0.384032	0.546387	ICU2|APL3|OMT1|TIL1|MTK|NPC1|AOS|ACX1	http://www.genome.jp/kegg-bin/show_pathway?ath01100/ath:AT5G54160%09red/ath:AT1G07230%09red/ath:AT5G67100%09red/ath:AT5G42650%09red/ath:AT1G49820%09red/ath:AT4G16760%09red/ath:AT4G39210%09red/ath:AT1G08260%09red
Amino sugar and nucleotide sugar metabolism	KEGG PATHWAY	ath00520	1	135	0.38772	0.548659	APL3	http://www.genome.jp/kegg-bin/show_pathway?ath00520/ath:AT4G39210%09red
Phenylpropanoid biosynthesis	KEGG PATHWAY	ath00940	1	157	0.434559	0.582134	OMT1	http://www.genome.jp/kegg-bin/show_pathway?ath00940/ath:AT5G54160%09red
Spliceosome	KEGG PATHWAY	ath03040	1	192	0.50187	0.636429	EMB3011	http://www.genome.jp/kegg-bin/show_pathway?ath03040/ath:AT5G13010%09red
Starch and sucrose metabolism	KEGG PATHWAY	ath00500	1	202	0.5196	0.649922	APL3	http://www.genome.jp/kegg-bin/show_pathway?ath00500/ath:AT4G39210%09red
