# Supplementary material for: Comparative transcriptome provides molecular insight into defense-associated mechanisms against spider mite in resistant and susceptible common bean cultivars
Source: PLoS One. 2020 Feb 4;15(2):e0228680. doi: 10.1371/journal.pone.0228680 (PMC6999899; doi:10.1371/journal.pone.0228680)
Supplement: S8 Table — (XLSX) [file pone.0228680.s008.xlsx]

## Sheet: S8 Table
S8 Table: Distribution of KEGG enriched pathways for DEGs between cultivars at third time point
#Term	Database	ID	Input number	Background number	P-Value	Corrected P-Value	Input	Hyperlink
Phenylpropanoid biosynthesis	KEGG PATHWAY	ath00940	6	157	7.41e-05	0.00292	OMT1|UGT72E1|AT1G71695|CAD9|AT4G26220|PRX52	http://www.genome.jp/kegg-bin/show_pathway?ath00940/ath:AT5G54160%09red/ath:AT4G39330%09red/ath:AT1G71695%09red/ath:AT3G50740%09red/ath:AT4G26220%09red/ath:AT5G05340%09red
Flavonoid biosynthesis	KEGG PATHWAY	ath00941	2	21	0.00433	0.0592	AT4G26220|LDOX	http://www.genome.jp/kegg-bin/show_pathway?ath00941/ath:AT4G22880%09red/ath:AT4G26220%09red
Biosynthesis of secondary metabolites	KEGG PATHWAY	ath01110	11	1076	0.00698	0.0838	CYP71B35|OMT1|HEMC|CYP83B1|AT1G71695|LDOX|KCS19|CAD9|AT4G26220|PRX52|G-TMT	http://www.genome.jp/kegg-bin/show_pathway?ath01110/ath:AT5G54160%09red/ath:AT5G08280%09red/ath:AT4G31500%09red/ath:AT4G22880%09red/ath:AT4G39330%09red/ath:AT3G26310%09red/ath:AT1G71695%09red/ath:AT1G64970%09red/ath:AT5G04530%09red/ath:AT4G26220%09red/ath:AT5G05340%09red
Cutin, suberine and wax biosynthesis	KEGG PATHWAY	ath00073	2	28	0.0073	0.0853	At5g22500|RWP1	http://www.genome.jp/kegg-bin/show_pathway?ath00073/ath:AT5G22500%09red/ath:AT5G41040%09red
Stilbenoid, diarylheptanoid and gingerol biosynthesis	KEGG PATHWAY	ath00945	2	46	0.018	0.148	AT4G26220|CYP71B35	http://www.genome.jp/kegg-bin/show_pathway?ath00945/ath:AT3G26310%09red/ath:AT4G26220%09red
DNA replication	KEGG PATHWAY	ath03030	2	50	0.0209	0.165	ICU2|LIG1	http://www.genome.jp/kegg-bin/show_pathway?ath03030/ath:AT5G67100%09red/ath:AT1G08130%09red
Galactose metabolism	KEGG PATHWAY	ath00052	2	55	0.0249	0.168	GolS2|AGAL1	http://www.genome.jp/kegg-bin/show_pathway?ath00052/ath:AT5G08380%09red/ath:AT1G56600%09red
Glycosphingolipid biosynthesis - globo series	KEGG PATHWAY	ath00603	1	9	0.042	0.171	AGAL1	http://www.genome.jp/kegg-bin/show_pathway?ath00603/ath:AT5G08380%09red
Linoleic acid metabolism	KEGG PATHWAY	ath00591	1	9	0.042	0.171	LOX1	http://www.genome.jp/kegg-bin/show_pathway?ath00591/ath:AT1G55020%09red
Peroxisome	KEGG PATHWAY	ath04146	2	87	0.0559	0.197	At5g22500|FSD2	http://www.genome.jp/kegg-bin/show_pathway?ath04146/ath:AT5G22500%09red/ath:AT5G51100%09red
Glucosinolate biosynthesis	KEGG PATHWAY	ath00966	1	19	0.0822	0.225	CYP83B1	http://www.genome.jp/kegg-bin/show_pathway?ath00966/ath:AT4G31500%09red
Sphingolipid metabolism	KEGG PATHWAY	ath00600	1	26	0.109	0.251	AGAL1	http://www.genome.jp/kegg-bin/show_pathway?ath00600/ath:AT5G08380%09red
Ubiquinone and other terpenoid-quinone biosynthesis	KEGG PATHWAY	ath00130	1	35	0.143	0.292	G-TMT	http://www.genome.jp/kegg-bin/show_pathway?ath00130/ath:AT1G64970%09red
Fatty acid elongation	KEGG PATHWAY	ath00062	1	35	0.143	0.292	KCS19	http://www.genome.jp/kegg-bin/show_pathway?ath00062/ath:AT5G04530%09red
Mismatch repair	KEGG PATHWAY	ath03430	1	39	0.158	0.307	LIG1	http://www.genome.jp/kegg-bin/show_pathway?ath03430/ath:AT1G08130%09red
Phenylalanine metabolism	KEGG PATHWAY	ath00360	1	42	0.168	0.320391	AT4G26220	http://www.genome.jp/kegg-bin/show_pathway?ath00360/ath:AT4G26220%09red
Base excision repair	KEGG PATHWAY	ath03410	1	43	0.172	0.325238	LIG1	http://www.genome.jp/kegg-bin/show_pathway?ath03410/ath:AT1G08130%09red
Limonene and pinene degradation	KEGG PATHWAY	ath00903	1	44	0.175587	0.329447	CYP71B35	http://www.genome.jp/kegg-bin/show_pathway?ath00903/ath:AT3G26310%09red
Tryptophan metabolism	KEGG PATHWAY	ath00380	1	46	0.182638	0.335563	CYP83B1	http://www.genome.jp/kegg-bin/show_pathway?ath00380/ath:AT4G31500%09red
Porphyrin and chlorophyll metabolism	KEGG PATHWAY	ath00860	1	48	0.189629	0.338256	HEMC	http://www.genome.jp/kegg-bin/show_pathway?ath00860/ath:AT5G08280%09red
Metabolic pathways	KEGG PATHWAY	ath01100	11	1910	0.199085	0.346035	ICU2|CYP71B35|OMT1|NADP-ME4|AT1G71695|LDOX|HEMC|CAD9|AT4G26220|PRX52|G-TMT	http://www.genome.jp/kegg-bin/show_pathway?ath01100/ath:AT5G54160%09red/ath:AT5G08280%09red/ath:AT5G67100%09red/ath:AT4G22880%09red/ath:AT1G79750%09red/ath:AT4G39330%09red/ath:AT3G26310%09red/ath:AT1G71695%09red/ath:AT1G64970%09red/ath:AT4G26220%09red/ath:AT5G05340%09red
Glycerolipid metabolism	KEGG PATHWAY	ath00561	1	53	0.206847	0.35164	AGAL1	http://www.genome.jp/kegg-bin/show_pathway?ath00561/ath:AT5G08380%09red
Nucleotide excision repair	KEGG PATHWAY	ath03420	1	69	0.259545	0.396743	LIG1	http://www.genome.jp/kegg-bin/show_pathway?ath03420/ath:AT1G08130%09red
Carbon fixation in photosynthetic organisms	KEGG PATHWAY	ath00710	1	69	0.259545	0.396743	NADP-ME4	http://www.genome.jp/kegg-bin/show_pathway?ath00710/ath:AT1G79750%09red
2-Oxocarboxylic acid metabolism	KEGG PATHWAY	ath01210	1	74	0.275289	0.408294	CYP83B1	http://www.genome.jp/kegg-bin/show_pathway?ath01210/ath:AT4G31500%09red
Pyruvate metabolism	KEGG PATHWAY	ath00620	1	85	0.308769	0.443152	NADP-ME4	http://www.genome.jp/kegg-bin/show_pathway?ath00620/ath:AT1G79750%09red
Plant hormone signal transduction	KEGG PATHWAY	ath04075	2	271	0.326179	0.45689	AT4G38840|SAUR22	http://www.genome.jp/kegg-bin/show_pathway?ath04075/ath:AT5G18050%09red/ath:AT4G38840%09red
Glutathione metabolism	KEGG PATHWAY	ath00480	1	93	0.33215	0.463523	GSTU19	http://www.genome.jp/kegg-bin/show_pathway?ath00480/ath:AT1G78380%09red
RNA degradation	KEGG PATHWAY	ath03018	1	112	0.384584	0.510353	CAF1a	http://www.genome.jp/kegg-bin/show_pathway?ath03018/ath:AT3G44260%09red
Pyrimidine metabolism	KEGG PATHWAY	ath00240	1	116	0.395091	0.52152	ICU2	http://www.genome.jp/kegg-bin/show_pathway?ath00240/ath:AT5G67100%09red
Endocytosis	KEGG PATHWAY	ath04144	1	142	0.459183	0.575325	HSP70	http://www.genome.jp/kegg-bin/show_pathway?ath04144/ath:AT3G12580%09red
Purine metabolism	KEGG PATHWAY	ath00230	1	158	0.495229	0.607264	ICU2	http://www.genome.jp/kegg-bin/show_pathway?ath00230/ath:AT5G67100%09red
Spliceosome	KEGG PATHWAY	ath03040	1	192	0.564105	0.665887	HSP70	http://www.genome.jp/kegg-bin/show_pathway?ath03040/ath:AT3G12580%09red
Protein processing in endoplasmic reticulum	KEGG PATHWAY	ath04141	1	212	0.600178	0.693512	HSP70	http://www.genome.jp/kegg-bin/show_pathway?ath04141/ath:AT3G12580%09red
Carbon metabolism	KEGG PATHWAY	ath01200	1	262	0.677924	0.74976	NADP-ME4	http://www.genome.jp/kegg-bin/show_pathway?ath01200/ath:AT1G79750%09red
Ribosome	KEGG PATHWAY	ath03010	1	363	0.792157	0.833771	AT3G49080	http://www.genome.jp/kegg-bin/show_pathway?ath03010/ath:AT3G49080%09red
